# Supplementary material for: A Genome Wide Association Study Links Glutamate Receptor Pathway to Sporadic Creutzfeldt-Jakob Disease Risk
Source: PLoS One. 2015 Apr 28;10(4):e0123654. doi: 10.1371/journal.pone.0123654 (PMC4412535; doi:10.1371/journal.pone.0123654)
Supplement: S2 Table — (XLS) [file pone.0123654.s005.xls]

## Sheet: SupTable3
Table S2. Top 100 SNPs after GWA analysis
SNP	Ch	Position	†P1df	†Pc1df	Gene	Feature	Left gene	Right gene
rs11041665	11	1863391	4.12731e-33	1.67327e-31	LSP1	intron	TNNI2	C11orf89
rs12693471	2	188035008	1.09022e-28	2.63508e-27	Intergenic	Intergenic	CALCRL	TFPI
rs1981680	7	14816578	5.38255e-27	1.06737e-25	DGKB	intron	LOC100128637	LOC100128217
rs247762	19	19714867	1.8334e-26	3.41645e-25	Intergenic	Intergenic	ZNF14	LOC100130292
rs684260	1	37921352	2.18543e-24	3.19561e-23	C1orf109	utr-3	RSPO1	CDCA8
rs2240344	14	72197893	4.46557e-19	3.51562e-18	Intergenic	Intergenic	RGS6	DPF3
rs3736459	2	9073198	3.02496e-13	1.20984e-12	Intergenic	Intergenic	MBOAT2	LOC644651
rs17833759	12	13740725	7.73864e-07	1.4812e-06	GRIN2B	intron	C12orf36	LOC644693
rs10915708	1	223001886	1.35e-06	2.51391e-06	Intergenic	Intergenic	CNIH3	C1orf67
rs392184	20	15176295	2.00373e-06	3.65929e-06	MACROD2	intron	RPS10P2	ENSAP
rs6820644	4	23902697	3.40416e-06	6.05662e-06	Intergenic	Intergenic	PPARGC1A	LOC729175
rs6463269	7	45227724	3.52802e-06	6.26595e-06	Intergenic	Intergenic	RAMP3	LOC647102
rs6107516	20	4625092	6.92229e-06	1.18936e-05	PRNP	intron	RPS4L2	LOC100128809
rs6951643	7	126216753	8.08879e-06	1.3792e-05	GRM8	intron	LOC646837	LOC646873
rs9830696	3	163170677	1.01997e-05	1.71946e-05	Intergenic	Intergenic	OTOL1	LOC100132484
rs11763603	7	126170542	1.03039e-05	1.73615e-05	GRM8	intr	LOC646837	LOC646873
rs16909348	12	13730458	1.14286e-05	1.91591e-05	GRIN2B	intron	C12orf36	LOC644693
rs1008260	7	126220563	1.21412e-05	2.02934e-05	GRM8	intron	LOC646837	LOC646873
rs17627206	7	126220773	1.79575e-05	2.94452e-05	GRM8	intron	LOC646837	LOC646873
rs2023735	7	126208986	1.82652e-05	2.99248e-05	GRM8	intron	LOC646837	LOC646873
rs12102156	15	50376391	1.99919e-05	3.26092e-05	Intergenic	Intergenic	MYO5C	MYO5A
rs1419508	7	126174101	2.17492e-05	3.53297e-05	GRM8	intron	LOC646837	LOC646873
rs1976556	2	41422995	2.45859e-05	3.9699e-05	Intergenic	Intergenic	LOC729984	LDHAL3
rs11245373	10	125915263	2.48116e-05	4.00454e-05	Intergenic	Intergenic	GALNAC4S-6ST	OAT
rs12419710	11	130213541	2.5191e-05	4.06277e-05	Intergenic	Intergenic	C11orf44	hCG_2032978
rs1989850	7	126212709	2.89788e-05	4.64177e-05	GRM8	intron	LOC646837	LOC646873
rs4731330	7	126234800	3.11943e-05	4.97871e-05	GRM8	intron	LOC646837	LOC646873
rs13324722	3	163182872	3.29105e-05	5.2389e-05	Intergenic	Intergenic	OTOL1	LOC100132484
rs11222385	11	130284262	3.65076e-05	5.78216e-05	SNX19	intron	hCG_2032978	HNT
rs9521699	13	109782610	3.83593e-05	6.06078e-05	COL4A2	intron	COL4A1	LOC100129836
rs17502679	3	163143409	3.99487e-05	6.29942e-05	Intergenic	Intergenic	OTOL1	LOC100132484
rs28688125	3	163265048	4.10498e-05	6.46447e-05	Intergenic	Intergenic	OTOL1	LOC100132484
rs11222386	11	130284278	4.11574e-05	6.48059e-05	SNX19	intron	hCG_2032978	HNT
rs10061929	5	110089153	4.57626e-05	7.16855e-05	FLJ43080	intron	LOC100130252	SLC25A46
rs6496239	15	84149393	4.96018e-05	7.73949e-05	Intergenic	Intergenic	KLHL25	AGBL1
rs16863041	2	15855995	5.00155e-05	7.80088e-05	Intergenic	Intergenic	DDX1	LOC130678
rs6732990	2	7389183	5.1246e-05	7.98333e-05	Intergenic	Intergenic	RNF144A	LOC100130731
rs11719823	3	163278369	5.32846e-05	8.28515e-05	Intergenic	Intergenic	OTOL1	LOC100132484
rs11075924	16	70772114	5.51588e-05	8.56213e-05	Intergenic	Intergenic	PMFBP1	LOC390739
rs9850486	3	163149569	5.52794e-05	8.57995e-05	Intergenic	Intergenic	OTOL1	LOC100132484
rs1995780	5	59357588	5.76986e-05	8.93676e-05	Intergenic	Intergenic	PDE4D	RPL31P8
rs2197715	3	135887632	5.79266e-05	8.97037e-05	Intergenic	Intergenic	KY	EPHB1
rs17443484	3	163156164	5.8728e-05	9.08838e-05	Intergenic	Intergenic	OTOL1	LOC100132484
rs2961609	10	4845238	6.18966e-05	9.55425e-05	Intergenic	Intergenic	LOC338588	AKR1CL2
rs196940	17	59499460	6.19159e-05	9.55709e-05	ERN1	intron	ICAM2	SNORA76
rs17621372	4	20225584	6.23731e-05	9.62421e-05	SLIT2	intron	LOC645174	PACRGL
rs12247456	10	42908202	6.25983e-05	9.65727e-05	RET	intron	BMS1	CSGALNACT2
rs12188818	5	126990507	6.4418e-05	9.92415e-05	Intergenic	Intergenic	PRRC1	CTXN3
rs6027482	20	58313647	6.68844e-05	0.000102853	LOC100131710	intron	LOC729296	LOC284757
rs2446715	10	60776393	6.73614e-05	0.000103551	FAM13C1	intron	PHYHIPL	MRPL50P4
rs4246623	2	176587192	6.97394e-05	0.000107025	Intergenic	Intergenic	KIAA1715	EVX2
rs12752499	1	59058894	7.08832e-05	0.000108695	LOC100131060	intron	JUN	LOC645757
rs17060736	3	59416523	7.13262e-05	0.000109341	Intergenic	Intergenic	C3orf67	hCG_1813818
rs1983816	13	75365629	7.52751e-05	0.000115092	Intergenic	Intergenic	FLJ35379	LOC100132423
rs13240418	7	126225935	7.76233e-05	0.000118505	GRM8	intron	LOC646837	LOC646873
rs6015703	20	58274568	8.59475e-05	0.000130565	LOC100131710	intron	LOC729296	LOC284757
rs9530480	13	75358197	8.98915e-05	0.000136259	Intergenic	Intergenic	FLJ35379	LOC100132423
rs10510809	3	59414093	9.09927e-05	0.000137847	Intergenic	Intergenic	C3orf67	hCG_1813818
rs7219047	17	47273970	9.27185e-05	0.000140333	CA10 CA10	intron	LOC100128571	LOC339209
rs10857358	4	164532104	9.53077e-05	0.000144059	Intergenic	Intergenic	NPY5R	TKTL2
rs1350294	5	110205180	9.60838e-05	0.000145175	Intergenic	Intergenic	SLC25A46	LOC728366
rs10424563	19	3369556	0.000101384	0.000152785	NFIC	intron	BRUNOL5	LOC284422
rs7527235	1	58882755	0.000104738	0.000157589	Intergenic	Intergenic	AK2P1	MYSM1
rs7294633	12	28915801	0.000104885	0.000157799	Intergenic	Intergenic	LOC100130792	FAR2
rs1320589	1	238783135	0.000105774	0.000159072	GREM2	intron	FMN2	LOC645916
rs10430103	1	58900781	0.000106468	0.000160065	MYSM1	intron	AK2P1	JUN
rs1465985	17	73982249	0.0001071	0.000160969	DIntergenicH17	intron	PGS1	LOC284120
rs2003092	17	59516509	0.000109349	0.000164183	ERN1	intron	ICAM2	SNORA76
rs17716584	13	75381003	0.00011062	0.000165998	Intergenic	Intergenic	FLJ35379	LOC100132423
rs7561228	2	143982974	0.000112077	0.000168078	ARHGAP15	intron	KYNU	LOC100130702
rs284632	10	60760519	0.000113305	0.00016983	FAM13C1	intron	PHYHIPL	MRPL50P4
rs11694815	2	7429686	0.000116724	0.000174702	Intergenic	Intergenic	LOC644232	LOC100130731
rs11696305	20	58312605	0.000125321	0.000186924	LOC100131710	intron	LOC729296	LOC284757
rs1970188	10	60776700	0.000127163	0.000189537	FAM13C1	intron	PHYHIPL	MRPL50P4
rs2299500	7	126159625	0.000137855	0.000204671	GRM8	intron	LOC646837	LOC646873
rs1363477	5	110002481	0.000139078	0.000206398	FLJ43080	intron	LOC100130252	SLC25A46
rs1401227	2	35759612	0.000140589	0.000208531	Intergenic	Intergenic	LOC100130842	MRPL50P1
rs244408	5	110049768	0.000149057	0.000220465	FLJ43080	intron	LOC100130252	SLC25A46
rs17543709	1	233631547	0.00015245	0.000225238	TBCE	intron	GGPS1	B3GALNT2
rs624699	6	51622567	0.000152915	0.000225892	PKHD1	intron	LOC647155	IL17A
rs17338428	2	2213121	0.000154421	0.000228009	MYT1L	intron	PXDN	LOC729897
rs17712022	14	85108523	0.000155898	0.000230083	FLRT2	intron	LOC730034	LOC283584
rs244412	5	110104915	0.000156184	0.000230485	SLC25A46	intron	FLJ43080	LOC728366
rs16972146	18	35495436	0.000156878	0.000231459	Intergenic	Intergenic	LOC388474	KC6
rs2416248	5	110206705	0.000161015	0.000237263	Intergenic	Intergenic	SLC25A46	LOC728366
rs9530490	13	75374438	0.000165316	0.00024329	Intergenic	Intergenic	FLJ35379	LOC100132423
rs3909541	16	70758620	0.000167942	0.000246966	PMFBP1	intron	DHX38	LOC390739
rs1008907	7	126114635	0.0001717	0.000252222	GRM8	intron	LOC646837	LOC646873
rs2992751	1	18681298	0.000175867	0.000258043	KLHDC7A	coding-synonymous	IGSF21	LOC391012
rs6015716	20	58319072	0.00018029	0.000264215	LOC100131710	intron	LOC729296	LOC284757
rs16972120	18	35492304	0.000182576	0.000267403	Intergenic	Intergenic	LOC388474	KC6
rs2627829	4	143334179	0.000183009	0.000268005	INPP4B	intron[NM_003866.2]	IL15	LOC100130178
rs16869959	4	20389133	0.000189629	0.000277223	KCNIP4	intron	PACRGL	NCRNA00099
rs7792592	7	126083177	0.000193381	0.00028244	GRM8	intron	LOC646837	LOC646873
rs12712870	2	43014684	0.000194561	0.00028408	Intergenic	Intergenic	LOC100128048	ZFP36L2
rs565559	12	112590560	0.000201771	0.000294089	Intergenic	Intergenic	LHX5	LOC100129739
rs237144	16	26553877	0.000210352	0.00030598	Intergenic	Intergenic	HS3ST4	C16orf82
rs2627828	4	143405941	0.000214175	0.000311269	INPP4B	intron	IL15	LOC100130178
rs17115017	5	153042789	0.000223049	0.00032353	GRIA1	intron	NMUR2	FAM114A2
rs6027497	20	58324349	0.000223366	0.000323969	LOC100131710	intron	LOC729296	LOC284757
P1df: P-value for allellic diferences
Pc1df: P1df adjusted by genomic inflation coefficient
† Adjusted by Country of origin by PCA
