# Supplementary material for: A Genome Wide Association Study Links Glutamate Receptor Pathway to Sporadic Creutzfeldt-Jakob Disease Risk
Source: PLoS One. 2015 Apr 28;10(4):e0123654. doi: 10.1371/journal.pone.0123654 (PMC4412535; doi:10.1371/journal.pone.0123654)
Supplement: S3 Table — (XLS) [file pone.0123654.s006.xls]

## Sheet: Sup Table 3
Table S3. Pathway analysis with ALIGATOR							Supplementary Table 5 Pathway analysis using ALIGATOR
GO ID	GO term	GO Functional type	Number of significant genes in GO category	Total number of significant genes	Total number of genes in the GO category	Total number of genes with GO annotation covered in the study	Expected number of significant genes in the category	Category-specific p-value for over-representation	Study-wide p-value for over-representation	Expected number of categories per study with p-value at least as significant
GO:0031225	anchored to membrane	CELLULAR	6	94	74	13092	1.68	0.0046	0.893	6.33
GO:0006979	response to oxidative stress	PROCESS	3	94	76	13092	0.38	0.0054	0.92	7.27
GO:0003677	DNA binding	FUNCTION	15	94	1321	13092	7.44	0.0084	0.969	10.7
GO:0008066	glutamate receptor activity	FUNCTION	4	94	25	13092	0.96	0.0108	0.98	13.25
GO:0034961	cellular macromolecule biosynthetic process	PROCESS	14	94	1270	13092	7.17	0.0112	0.982	13.63
GO:0043284	macromolecule biosynthetic process	PROCESS	14	94	1270	13092	7.17	0.0112	0.982	13.63
GO:0016811	hydrolase activity, acting on carbon-nitrogen (but not peptide) bonds, in linear amides	FUNCTION	2	94	39	13092	0.19	0.0128	0.99	15.19
GO:0004970	ionotropic glutamate receptor activity	FUNCTION	3	94	16	13092	0.58	0.0136	0.993	16.07
GO:0005234	extracellular-glutamate-gated ion channel activity	FUNCTION	3	94	17	13092	0.59	0.0138	0.993	16.27
GO:0034645	cellular macromolecule biosynthetic process	PROCESS	15	94	1399	13092	8.17	0.014	0.993	16.44
GO:0006350	transcription, DNA-dependent	PROCESS	12	94	1001	13092	5.9	0.014	0.993	16.44
GO:0009059	macromolecule biosynthetic process	PROCESS	15	94	1405	13092	8.22	0.0144	0.994	16.88
GO:0003676	nucleic acid binding	FUNCTION	18	94	1859	13092	10.74	0.0168	0.998	19.17
GO:0008038	neuron recognition	PROCESS	3	94	10	13092	0.71	0.0208	0.999	22.49
GO:0008328	ionotropic glutamate receptor complex	CELLULAR	2	94	6	13092	0.26	0.0224	0.999	23.85
GO:0005231	excitatory extracellular ligand-gated ion channel activity	FUNCTION	3	94	40	13092	0.69	0.0262	0.999	27.18
GO:0050921	positive regulation of chemotaxis	PROCESS	2	94	12	13092	0.35	0.0282	1	28.92
GO:0040017	positive regulation of locomotion	PROCESS	2	94	12	13092	0.35	0.0282	1	28.92
GO:0048520	positive regulation of behavior	PROCESS	2	94	12	13092	0.35	0.0282	1	28.92
GO:0050920	regulation of chemotaxis	PROCESS	2	94	12	13092	0.35	0.0282	1	28.92
GO:0050795	regulation of behavior	PROCESS	2	94	12	13092	0.35	0.0282	1	28.92
GO:0003700	sequence-specific DNA binding transcription factor activity	FUNCTION	8	94	507	13092	3.6	0.0282	1	28.92
GO:0042221	response to chemical stimulus	PROCESS	8	94	497	13092	3.86	0.036	1	35.58
GO:0006260	DNA replication	PROCESS	3	94	126	13092	0.76	0.0362	1	35.74
GO:0044249	cellular biosynthetic process	PROCESS	17	94	1791	13092	10.89	0.0374	1	36.74
GO:0014069	postsynaptic density	CELLULAR	2	94	11	13092	0.34	0.0388	1	37.91
GO:0045944	positive regulation of transcription from RNA polymerase II promoter	PROCESS	4	94	136	13092	1.32	0.04	1	38.88
GO:0032103	positive regulation of response to external stimulus	PROCESS	2	94	28	13092	0.4	0.043	1	41.37
GO:0044430	cytoskeletal part	CELLULAR	8	94	492	13092	3.91	0.0436	1	41.9
GO:0009058	biosynthetic process	PROCESS	17	94	1843	13092	11.23	0.0462	1	43.91
GO:0043235	receptor complex	CELLULAR	3	94	73	13092	0.79	0.0468	1	44.41
GO:0007608	sensory perception of smell	PROCESS	2	94	73	13092	0.36	0.048	1	45.34
GO:0010467	gene expression	PROCESS	13	94	1431	13092	7.98	0.0494	1	46.36
