# Supplementary material for: A Genome Wide Association Study Links Glutamate Receptor Pathway to Sporadic Creutzfeldt-Jakob Disease Risk
Source: PLoS One. 2015 Apr 28;10(4):e0123654. doi: 10.1371/journal.pone.0123654 (PMC4412535; doi:10.1371/journal.pone.0123654)
Supplement: S6 Table — (ZIP) [file pone.0123654.s009.zip]

Archive with 1 entries (1 files):
- S6_Table.xlsx
