# Supplementary material for: A Genome Wide Association Study Links Glutamate Receptor Pathway to Sporadic Creutzfeldt-Jakob Disease Risk
Source: PLoS One. 2015 Apr 28;10(4):e0123654. doi: 10.1371/journal.pone.0123654 (PMC4412535; doi:10.1371/journal.pone.0123654)
Supplement: S6 Table — (ZIP) [file pone.0123654.s009.zip › S6_Table.xlsx]

## Sheet: gwa_out_X
	Chromosome	Position	Strand	A1	A2	N	effB	se_effB	chi2.1df	P1df	Pc1df	effAB	effBB	chi2.2df	P2df
rs4131395	X	81056840	+	A	G	2379	0.263986	0.0704187	14.0536	0.000177675	0.000266259	NA	NA	NA	NA
rs5921971	X	81043130	-	A	G	2374	0.248291	0.0700934	12.5478	0.000396679	0.000570588	NA	NA	NA	NA
rs5968185	X	81081499	+	A	C	2383	-0.247066	0.0698702	12.5038	0.00040612	0.00058347	NA	NA	NA	NA
rs5968184	X	81081468	+	C	T	2384	-0.244037	0.0698095	12.2203	0.000472727	0.00067394	NA	NA	NA	NA
rs12557389	X	22239891	-	C	T	2378	-0.260348	0.0755909	11.8623	0.000572802	0.000808688	NA	NA	NA	NA
rs5990324	X	93558762	+	A	T	2371	-0.223645	0.067233	11.0651	0.000879692	0.00121526	NA	NA	NA	NA
rs984230	X	93451236	+	A	G	2382	-0.221262	0.0669534	10.9212	0.000950713	0.00130823	NA	NA	NA	NA
rs6524154	X	81223390	+	C	T	2383	0.232593	0.0706657	10.8336	0.000996729	0.00136828	NA	NA	NA	NA
rs4143741	X	80683547	+	C	G	2383	-0.230462	0.0702404	10.7652	0.00103424	0.00141712	NA	NA	NA	NA
rs2060934	X	80619049	-	A	C	2385	0.227715	0.070197	10.5232	0.00117887	0.00160466	NA	NA	NA	NA
rs1590624	X	81222780	+	C	T	2385	0.228901	0.0707168	10.4773	0.0012085	0.00164294	NA	NA	NA	NA
rs6524155	X	81223404	+	A	G	2385	-0.227203	0.0704507	10.4006	0.00125973	0.001709	NA	NA	NA	NA
rs2602604	X	80619923	+	G	T	2385	-0.225538	0.0700136	10.3771	0.00127588	0.0017298	NA	NA	NA	NA
rs1901840	X	80599855	-	A	C	2382	-0.225602	0.0702159	10.3232	0.00131366	0.00177841	NA	NA	NA	NA
rs2806678	X	80620789	+	A	C	2384	-0.224557	0.0700738	10.2693	0.00135259	0.00182842	NA	NA	NA	NA
rs5967528	X	81221006	+	C	T	2384	0.225103	0.0704253	10.2166	0.00139185	0.00187878	NA	NA	NA	NA
rs2806642	X	80565408	-	A	C	2384	-0.222852	0.0701457	10.0933	0.00148811	0.00200196	NA	NA	NA	NA
rs7888570	X	80718822	-	G	T	2384	0.222095	0.070075	10.045	0.00152758	0.00205236	NA	NA	NA	NA
rs13328540	X	80879966	+	C	T	2383	-0.222267	0.0702465	10.0115	0.00155562	0.00208812	NA	NA	NA	NA
rs5959126	X	80846067	+	C	T	2381	0.221892	0.070208	9.98869	0.00157505	0.00211287	NA	NA	NA	NA
rs4325036	X	80679420	-	A	G	2384	-0.221753	0.0702079	9.97629	0.00158569	0.00212644	NA	NA	NA	NA
rs10521352	X	71842330	-	C	T	2376	0.26507	0.0840219	9.95259	0.00160623	0.00215259	NA	NA	NA	NA
rs5959114	X	80704759	+	C	T	2381	0.220833	0.0700396	9.94123	0.00161618	0.00216524	NA	NA	NA	NA
rs4826234	X	80792396	-	A	G	2383	-0.219775	0.070051	9.84305	0.00170475	0.00227778	NA	NA	NA	NA
rs6616784	X	80915268	-	A	C	2384	0.215917	0.0701057	9.48564	0.00207087	0.00274008	NA	NA	NA	NA
rs2609543	X	93482363	-	A	C	2382	-0.210562	0.0689963	9.31337	0.00227488	0.00299587	NA	NA	NA	NA
rs6524128	X	80915978	+	A	G	2385	0.213451	0.069964	9.30777	0.00228184	0.00300458	NA	NA	NA	NA
rs2507050	X	80967913	-	A	G	2384	0.212097	0.069925	9.20039	0.00241964	0.00317669	NA	NA	NA	NA
rs1334981	X	93490169	+	C	T	2383	-0.207891	0.0688772	9.11004	0.0025421	0.00332923	NA	NA	NA	NA
rs5949576	X	93559108	+	A	T	2381	-0.198797	0.0660928	9.04712	0.00263109	0.00343985	NA	NA	NA	NA
rs2516186	X	80977296	+	A	G	2383	0.209827	0.0699408	9.00039	0.00269923	0.00352442	NA	NA	NA	NA
rs5916269	X	5820299	-	C	T	2384	0.272243	0.0915568	8.84166	0.00294431	0.00382776	NA	NA	NA	NA
rs12556235	X	104071186	-	C	T	2374	0.297596	0.100436	8.77968	0.00304604	0.0039533	NA	NA	NA	NA
rs5968479	X	81266175	+	A	C	2384	-0.206259	0.0697553	8.74321	0.00310756	0.00402913	NA	NA	NA	NA
rs2205399	X	48620826	+	A	G	2384	0.187972	0.063962	8.6366	0.00329476	0.00425939	NA	NA	NA	NA
rs5968478	X	81266106	+	A	G	2383	-0.203779	0.0695137	8.59365	0.00337336	0.00435588	NA	NA	NA	NA
rs2498488	X	47196642	-	A	G	2381	0.351364	0.121084	8.42054	0.00371006	0.00476798	NA	NA	NA	NA
rs6526752	X	14516326	+	G	T	2384	-0.203874	0.0707156	8.31176	0.00393892	0.00504703	NA	NA	NA	NA
rs5957567	X	120158112	+	A	G	2385	0.184176	0.0639392	8.2972	0.00397063	0.00508563	NA	NA	NA	NA
rs2782716	X	93498868	+	C	G	2383	-0.195921	0.0682129	8.24951	0.0040763	0.00521416	NA	NA	NA	NA
rs5952173	X	115471698	+	A	T	2377	-0.263779	0.0918755	8.24296	0.00409104	0.00523208	NA	NA	NA	NA
rs16995825	X	119338780	-	A	G	2383	-0.242639	0.0845885	8.22809	0.0041247	0.00527298	NA	NA	NA	NA
rs17319461	X	150236954	-	A	G	2385	0.205664	0.0717313	8.2205	0.00414198	0.00529396	NA	NA	NA	NA
rs756013	X	93502069	+	A	G	2376	0.197586	0.0689523	8.21136	0.0041629	0.00531937	NA	NA	NA	NA
rs6632790	X	16190890	-	A	G	2382	0.226567	0.0792529	8.17266	0.00425265	0.00542829	NA	NA	NA	NA
rs2092063	X	81504566	+	C	T	2385	0.194028	0.0679571	8.15193	0.00430154	0.00548758	NA	NA	NA	NA
rs1918995	X	4554662	-	A	G	2380	0.48435	0.169673	8.14877	0.00430903	0.00549666	NA	NA	NA	NA
rs5962067	X	4059449	-	C	T	2384	-0.26635	0.0938572	8.05324	0.00454224	0.00577899	NA	NA	NA	NA
rs5957801	X	120619355	+	A	G	2380	-0.190679	0.0677547	7.92005	0.00488899	0.00619747	NA	NA	NA	NA
rs12557972	X	81570909	-	A	C	2384	-0.191028	0.067957	7.90182	0.0049385	0.00625711	NA	NA	NA	NA
rs5955130	X	142701726	-	C	T	2384	-0.174392	0.0623952	7.81181	0.00519058	0.00656027	NA	NA	NA	NA
rs6627971	X	23648319	+	G	T	2382	-0.177784	0.0637421	7.77918	0.00528519	0.00667387	NA	NA	NA	NA
rs5956783	X	116754100	+	A	G	2384	-0.238769	0.0864445	7.62924	0.00574295	0.00722212	NA	NA	NA	NA
rs5957795	X	120613098	+	A	G	2380	0.186139	0.0673991	7.62726	0.00574927	0.00722967	NA	NA	NA	NA
rs5970601	X	23649778	-	C	T	2381	-0.174198	0.0636709	7.48518	0.00622089	0.00779228	NA	NA	NA	NA
rs5957155	X	118385025	+	C	T	2384	0.172458	0.0632726	7.42913	0.00641764	0.00802636	NA	NA	NA	NA
rs5909494	X	116742062	-	C	T	2374	0.236997	0.0870829	7.4066	0.00649849	0.00812245	NA	NA	NA	NA
rs12011181	X	116741730	-	A	G	2381	0.235569	0.0865702	7.40455	0.00650591	0.00813127	NA	NA	NA	NA
rs2806268	X	114262119	+	C	T	2378	0.184442	0.0677887	7.40298	0.0065116	0.00813803	NA	NA	NA	NA
rs5909498	X	116744580	-	A	G	2384	0.234414	0.0865527	7.33509	0.00676215	0.00843541	NA	NA	NA	NA
rs6603316	X	116745252	-	A	G	2385	-0.233887	0.0865406	7.3042	0.00687937	0.00857436	NA	NA	NA	NA
rs7056294	X	150245227	+	A	G	2384	-0.261782	0.0968695	7.30306	0.00688374	0.00857953	NA	NA	NA	NA
rs6641437	X	147468336	+	C	T	2385	0.176593	0.0658518	7.19133	0.00732568	0.00910236	NA	NA	NA	NA
rs2804385	X	68893319	-	A	G	2381	0.186192	0.0694868	7.17987	0.0073726	0.00915777	NA	NA	NA	NA
rs4826217	X	80452110	-	A	G	2379	0.184041	0.0687242	7.17145	0.00740728	0.00919872	NA	NA	NA	NA
rs1939358	X	34194550	-	A	T	2385	-0.174568	0.0653769	7.12983	0.00758117	0.0094039	NA	NA	NA	NA
rs2232732	X	114430387	-	A	C	2383	0.194885	0.0729917	7.1287	0.00758597	0.00940955	NA	NA	NA	NA
rs5915682	X	3966940	-	C	T	2377	0.203881	0.076648	7.07544	0.00781476	0.00967916	NA	NA	NA	NA
rs5910221	X	116742026	+	C	T	2380	-0.229838	0.0865351	7.0544	0.00790707	0.00978783	NA	NA	NA	NA
rs3021245	X	122759435	+	C	T	2378	-0.354487	0.134141	6.98358	0.00822608	0.0101629	NA	NA	NA	NA
rs5906310	X	46766512	+	A	T	2383	0.231287	0.0875726	6.97533	0.0082641	0.0102076	NA	NA	NA	NA
rs754213	X	144430381	-	A	G	2384	-0.165733	0.0628157	6.96112	0.00832997	0.0102849	NA	NA	NA	NA
rs5928473	X	34145313	-	A	G	2382	-0.163855	0.0622536	6.92773	0.00848693	0.0104691	NA	NA	NA	NA
rs2507269	X	120748174	-	A	G	2382	-0.174128	0.0662988	6.89808	0.00862884	0.0106354	NA	NA	NA	NA
rs11795583	X	8314637	+	C	G	2385	-0.169183	0.0645661	6.86603	0.00878496	0.0108183	NA	NA	NA	NA
rs12688752	X	25816165	+	A	G	2375	-0.538433	0.206314	6.81091	0.00906025	0.0111404	NA	NA	NA	NA
rs5927238	X	34150979	-	C	G	2384	0.161696	0.0621983	6.75839	0.00933082	0.0114565	NA	NA	NA	NA
rs5908798	X	142702236	+	A	G	2378	0.162291	0.0624849	6.74588	0.00939645	0.0115331	NA	NA	NA	NA
rs6645884	X	116741111	-	C	G	2380	-0.224301	0.0865083	6.72273	0.00951919	0.0116763	NA	NA	NA	NA
rs6530163	X	8326507	+	C	G	2380	-0.167655	0.0647046	6.71369	0.00956754	0.0117327	NA	NA	NA	NA
rs11095329	X	34206272	+	A	G	2383	-0.168018	0.065171	6.64668	0.00993405	0.0121597	NA	NA	NA	NA
rs17340370	X	102861809	-	C	T	2384	0.505528	0.196294	6.63248	0.0100136	0.0122523	NA	NA	NA	NA
rs5955133	X	142715574	-	A	G	2385	0.160459	0.0624133	6.60961	0.010143	0.0124028	NA	NA	NA	NA
rs7890586	X	99724480	+	A	G	2382	-0.215457	0.0840453	6.57192	0.01036	0.012655	NA	NA	NA	NA
rs5955132	X	142715342	+	A	G	2385	-0.159819	0.0624035	6.55904	0.0104352	0.0127424	NA	NA	NA	NA
rs217933	X	118394552	+	C	T	2384	-0.171943	0.0672046	6.54591	0.0105125	0.0128321	NA	NA	NA	NA
rs5989583	X	6756314	-	C	T	2383	-0.206683	0.0809959	6.51154	0.0107177	0.0130702	NA	NA	NA	NA
rs5928474	X	34146418	-	C	T	2383	0.158443	0.0621794	6.49312	0.0108293	0.0131995	NA	NA	NA	NA
rs5927237	X	34145038	-	A	G	2384	-0.157661	0.0621194	6.4416	0.0111478	0.0135685	NA	NA	NA	NA
rs5927236	X	34144867	-	C	T	2385	0.157638	0.0621261	6.43835	0.0111682	0.0135922	NA	NA	NA	NA
rs12390917	X	34169036	-	G	T	2377	0.157759	0.062377	6.39644	0.0114349	0.0139007	NA	NA	NA	NA
rs11167454	X	114197056	+	A	G	2385	0.169383	0.0671143	6.36957	0.0116094	0.0141023	NA	NA	NA	NA
rs41425448	X	122040408	+	A	G	2370	-0.242647	0.0962211	6.35931	0.0116767	0.01418	NA	NA	NA	NA
rs2507237	X	120646789	+	G	T	2379	-0.167939	0.0666286	6.35301	0.0117182	0.014228	NA	NA	NA	NA
rs1279795	X	123152101	-	C	T	2385	-0.160646	0.0637556	6.349	0.0117448	0.0142587	NA	NA	NA	NA
rs5948735	X	6492092	-	C	T	2384	0.326438	0.129563	6.34805	0.011751	0.0142659	NA	NA	NA	NA
rs1843211	X	30941823	+	A	G	2384	0.201821	0.0801706	6.33728	0.0118226	0.0143485	NA	NA	NA	NA
rs611711	X	149366855	-	C	T	2384	-0.161852	0.0643887	6.31854	0.0119482	0.0144935	NA	NA	NA	NA
rs988927	X	123155891	+	A	G	2384	-0.160165	0.0637819	6.30582	0.0120343	0.0145927	NA	NA	NA	NA
rs714866	X	148265979	-	C	T	2380	-0.45628	0.181999	6.28527	0.0121746	0.0147545	NA	NA	NA	NA
rs5945723	X	103073336	-	C	T	2378	-0.160949	0.0643596	6.25385	0.0123924	0.0150055	NA	NA	NA	NA
rs17347857	X	25797228	+	C	G	2382	0.500824	0.200424	6.24414	0.0124605	0.0150839	NA	NA	NA	NA
rs5931566	X	137983140	+	G	T	2383	-0.157755	0.0634121	6.18904	0.0128544	0.0155371	NA	NA	NA	NA
rs2238971	X	43698594	+	A	G	2383	0.156098	0.0627525	6.18771	0.0128641	0.0155482	NA	NA	NA	NA
rs217943	X	118399082	-	A	C	2384	0.157076	0.0632324	6.17077	0.0129878	0.0156904	NA	NA	NA	NA
rs2498766	X	133947781	+	C	G	2385	0.173897	0.0701714	6.14132	0.0132059	0.0159409	NA	NA	NA	NA
rs12007248	X	118676893	+	A	T	2385	0.231286	0.0934728	6.1225	0.0133472	0.0161032	NA	NA	NA	NA
rs217959	X	118409547	+	A	G	2385	-0.156556	0.0632889	6.11903	0.0133734	0.0161333	NA	NA	NA	NA
rs217932	X	118394510	+	A	G	2385	-0.155842	0.0632122	6.07809	0.0136868	0.0164927	NA	NA	NA	NA
rs10521911	X	21911720	-	C	T	2384	-0.228307	0.0927019	6.06541	0.0137854	0.0166057	NA	NA	NA	NA
rs5971540	X	30940033	+	C	T	2384	-0.196698	0.0801569	6.02165	0.0141314	0.0170019	NA	NA	NA	NA
rs5987849	X	114192071	-	C	T	2382	0.165894	0.0676196	6.01889	0.0141535	0.0170272	NA	NA	NA	NA
rs1151983	X	144426841	+	A	G	2384	-0.154033	0.0628589	6.00476	0.0142673	0.0171574	NA	NA	NA	NA
rs7055270	X	28242536	-	A	G	2377	-0.394206	0.16102	5.99355	0.0143583	0.0172614	NA	NA	NA	NA
rs5925311	X	151942817	-	C	T	2379	-0.153705	0.0628595	5.97907	0.0144766	0.0173967	NA	NA	NA	NA
rs4825755	X	120201563	-	C	T	2384	0.156572	0.064106	5.96531	0.01459	0.0175263	NA	NA	NA	NA
rs5970014	X	150245299	+	A	G	2381	0.156843	0.0642264	5.96348	0.0146052	0.0175436	NA	NA	NA	NA
rs2507247	X	120667876	+	A	G	2379	0.16421	0.0673259	5.94885	0.0147269	0.0176827	NA	NA	NA	NA
rs4454452	X	30895263	-	C	T	2380	-0.201811	0.0829414	5.92036	0.0149669	0.0179567	NA	NA	NA	NA
rs16981331	X	87813946	+	C	G	2385	0.383492	0.158424	5.85964	0.0154919	0.0185555	NA	NA	NA	NA
rs6641732	X	3312043	+	A	G	2385	0.258209	0.106843	5.8405	0.0156613	0.0187485	NA	NA	NA	NA
rs5927255	X	34201584	+	C	T	2376	0.19738	0.0819239	5.8048	0.0159825	0.0191141	NA	NA	NA	NA
rs16986785	X	12085574	-	C	T	2384	-0.1615	0.0670318	5.80471	0.0159833	0.019115	NA	NA	NA	NA
rs7058227	X	142718459	+	A	G	2385	0.15037	0.0624796	5.79222	0.0160972	0.0192446	NA	NA	NA	NA
rs5942313	X	91838272	+	C	T	2384	-0.192464	0.0800411	5.78194	0.0161916	0.0193519	NA	NA	NA	NA
rs5964260	X	37691425	-	C	T	2385	-0.154868	0.0644718	5.77014	0.0163007	0.019476	NA	NA	NA	NA
rs6654511	X	142667928	-	A	G	2383	0.150775	0.062778	5.76827	0.0163181	0.0194957	NA	NA	NA	NA
rs12393358	X	56341596	+	C	T	2382	0.164199	0.0685243	5.74186	0.0165652	0.0197766	NA	NA	NA	NA
rs12848717	X	34194697	+	G	T	2385	-0.196563	0.0820642	5.73717	0.0166095	0.0198268	NA	NA	NA	NA
rs6603421	X	117478777	+	C	T	2371	0.178817	0.0746651	5.73564	0.016624	0.0198433	NA	NA	NA	NA
rs997974	X	8012953	+	C	T	2381	-0.16215	0.0682909	5.63779	0.0175773	0.0209245	NA	NA	NA	NA
rs5952057	X	146631220	+	C	G	2381	-0.263326	0.110919	5.63607	0.0175946	0.0209441	NA	NA	NA	NA
rs4825158	X	142275213	+	A	G	2379	-0.160404	0.0676939	5.6148	0.0178094	0.0211873	NA	NA	NA	NA
rs1872350	X	30938429	-	A	G	2384	0.188791	0.0796754	5.61453	0.0178122	0.0211905	NA	NA	NA	NA
rs5926145	X	22803360	+	A	G	2381	0.161641	0.0682728	5.6054	0.0179052	0.0212957	NA	NA	NA	NA
rs5972323	X	31094484	+	C	G	2385	-0.197546	0.0837389	5.56521	0.0183208	0.0217658	NA	NA	NA	NA
rs16998911	X	12110785	+	C	T	2384	0.157368	0.0667101	5.56478	0.0183253	0.0217709	NA	NA	NA	NA
rs17283259	X	31652167	+	C	T	2384	0.220482	0.0934677	5.56445	0.0183288	0.0217748	NA	NA	NA	NA
rs17330034	X	31647124	+	C	T	2385	0.218481	0.0926973	5.55511	0.0184268	0.0218856	NA	NA	NA	NA
rs1726206	X	3243112	-	G	T	2385	-0.150731	0.0639994	5.5469	0.0185134	0.0219835	NA	NA	NA	NA
rs41336348	X	142663265	+	A	G	2384	0.147489	0.062907	5.49692	0.01905	0.0225894	NA	NA	NA	NA
rs5936455	X	147756803	-	C	T	2384	-0.276447	0.11829	5.4617	0.0194378	0.0230267	NA	NA	NA	NA
rs5953564	X	140072629	+	A	G	2385	0.184097	0.0787969	5.45852	0.0194732	0.0230666	NA	NA	NA	NA
rs2483898	X	120695683	+	C	T	2385	0.155875	0.0667321	5.45609	0.0195002	0.0230971	NA	NA	NA	NA
rs10522005	X	32471389	+	A	G	2385	0.366142	0.157164	5.42741	0.0198231	0.0234608	NA	NA	NA	NA
rs5982611	X	2831450	-	C	T	2385	0.31947	0.137176	5.42379	0.0198641	0.0235071	NA	NA	NA	NA
rs1522888	X	120351978	-	C	T	2379	0.14571	0.0627454	5.39278	0.0202202	0.0239079	NA	NA	NA	NA
rs17095458	X	115534569	+	C	T	2381	-0.203737	0.0877559	5.38998	0.0202527	0.0239445	NA	NA	NA	NA
rs2804356	X	68942666	-	A	T	2384	0.149269	0.0644639	5.36172	0.0205835	0.0243165	NA	NA	NA	NA
rs16981858	X	22145141	-	C	T	2381	-0.19458	0.0840507	5.35934	0.0206115	0.024348	NA	NA	NA	NA
rs6540394	X	147530809	-	C	T	2385	0.152614	0.0659366	5.3572	0.0206368	0.0243765	NA	NA	NA	NA
rs922257	X	20391000	-	A	G	2383	0.216381	0.0935277	5.35251	0.0206924	0.024439	NA	NA	NA	NA
rs1997638	X	47489959	+	A	G	2385	-0.168251	0.0728729	5.33071	0.0209529	0.0247316	NA	NA	NA	NA
rs7889784	X	120552763	-	G	T	2385	0.156432	0.0678536	5.31504	0.0211421	0.0249442	NA	NA	NA	NA
rs1265408	X	147745919	+	G	T	2385	0.289022	0.125415	5.31083	0.0211932	0.0250015	NA	NA	NA	NA
rs35303942	X	79766991	-	A	C	2383	-0.299268	0.13005	5.29545	0.0213813	0.0252126	NA	NA	NA	NA
rs1324156	X	136644234	+	A	T	2382	0.147554	0.0641905	5.28395	0.0215228	0.0253714	NA	NA	NA	NA
rs5942873	X	109135191	+	A	G	2385	0.149737	0.065166	5.27976	0.0215747	0.0254297	NA	NA	NA	NA
rs4509467	X	120801530	-	C	T	2385	0.151763	0.0660682	5.27652	0.021615	0.0254748	NA	NA	NA	NA
rs5908799	X	142705680	+	A	G	2383	-0.143222	0.0627649	5.20695	0.0224968	0.026463	NA	NA	NA	NA
rs6655792	X	123425218	-	C	T	2385	0.161112	0.0706481	5.20059	0.0225793	0.0265553	NA	NA	NA	NA
rs6629425	X	21764710	+	C	G	2380	-0.251958	0.11059	5.1907	0.022708	0.0266994	NA	NA	NA	NA
rs5952206	X	115278016	-	A	C	2384	-0.143107	0.0628515	5.18431	0.0227918	0.0267931	NA	NA	NA	NA
rs5928493	X	34205411	-	C	T	2385	-0.18639	0.0819135	5.17768	0.0228788	0.0268905	NA	NA	NA	NA
rs4893445	X	109137228	-	C	T	2382	-0.148229	0.0652598	5.15912	0.0231247	0.0271655	NA	NA	NA	NA
rs5916544	X	4161050	-	C	T	2385	-0.145417	0.06403	5.15776	0.0231428	0.0271857	NA	NA	NA	NA
rs4825836	X	122153999	-	A	G	2383	-0.160394	0.0706617	5.15238	0.0232146	0.027266	NA	NA	NA	NA
rs6640079	X	8301868	-	C	T	2379	0.150532	0.0664876	5.12598	0.0235703	0.0276635	NA	NA	NA	NA
rs4543673	X	120798229	+	G	T	2383	-0.148761	0.0658099	5.10968	0.0237927	0.0279119	NA	NA	NA	NA
rs7886603	X	3335613	-	A	C	2383	-0.262878	0.116438	5.09705	0.0239666	0.028106	NA	NA	NA	NA
rs546652	X	149461019	+	G	T	2385	-0.141933	0.0629916	5.07693	0.0242463	0.0284182	NA	NA	NA	NA
rs2382874	X	69040204	+	G	T	2372	-0.183421	0.0815895	5.05392	0.0245703	0.0287796	NA	NA	NA	NA
rs2064652	X	114409246	-	C	T	2381	0.149042	0.0663268	5.04941	0.0246343	0.0288508	NA	NA	NA	NA
rs5908795	X	142698893	-	C	T	2385	0.140197	0.0624168	5.04513	0.0246952	0.0289188	NA	NA	NA	NA
rs12710619	X	141092467	+	C	G	2385	-0.170155	0.0757899	5.04041	0.0247626	0.0289938	NA	NA	NA	NA
rs7061865	X	31645179	-	C	T	2383	0.209121	0.0932459	5.02961	0.0249175	0.0291665	NA	NA	NA	NA
rs4614139	X	39488295	+	A	G	2385	0.141442	0.0631112	5.02278	0.025016	0.0292762	NA	NA	NA	NA
rs4512549	X	34237689	+	C	G	2385	-0.152216	0.0680443	5.00422	0.0252856	0.0295765	NA	NA	NA	NA
rs17341267	X	33113853	-	C	T	2380	0.251839	0.112869	4.97848	0.0256645	0.0299983	NA	NA	NA	NA
rs5914796	X	56824308	+	A	T	2384	-0.157144	0.0706908	4.94161	0.0262175	0.0306133	NA	NA	NA	NA
rs5966049	X	145027730	+	G	T	2385	-0.140837	0.0635005	4.919	0.0265629	0.030997	NA	NA	NA	NA
rs1939361	X	34237550	+	C	T	2378	-0.153406	0.0691802	4.91723	0.0265901	0.0310272	NA	NA	NA	NA
rs6603402	X	117412640	+	C	T	2381	0.165106	0.0746231	4.89529	0.02693	0.0314048	NA	NA	NA	NA
rs11260244	X	119426680	-	C	G	2384	0.172005	0.0778425	4.88256	0.0271294	0.031626	NA	NA	NA	NA
rs6612505	X	56258684	+	A	G	2379	-0.152889	0.0692668	4.87192	0.0272971	0.0318121	NA	NA	NA	NA
rs3935727	X	22644038	-	C	T	2383	0.139598	0.0635482	4.82558	0.0280404	0.0326362	NA	NA	NA	NA
rs1522889	X	120351869	+	A	C	2385	-0.137615	0.0626832	4.81978	0.0281349	0.032741	NA	NA	NA	NA
rs17273781	X	37691397	-	A	C	2382	-0.143638	0.0654287	4.8195	0.0281395	0.0327461	NA	NA	NA	NA
rs1522887	X	120352051	-	C	T	2385	0.137587	0.0626838	4.81775	0.0281681	0.0327778	NA	NA	NA	NA
rs17332029	X	103145837	-	A	G	2385	0.276559	0.126125	4.80807	0.0283267	0.0329535	NA	NA	NA	NA
rs4595255	X	142705415	+	C	T	2381	-0.13738	0.0627834	4.78802	0.0286584	0.0333207	NA	NA	NA	NA
rs5949507	X	94113223	+	A	G	2384	0.138387	0.0633105	4.77792	0.028827	0.0335073	NA	NA	NA	NA
rs41384652	X	32170358	+	A	G	2382	-0.221528	0.101401	4.7728	0.0289128	0.0336022	NA	NA	NA	NA
rs6627772	X	152222872	-	C	T	2384	0.143307	0.0656889	4.75941	0.0291385	0.0338519	NA	NA	NA	NA
rs502696	X	149369432	-	A	G	2385	-0.1415	0.0649209	4.75054	0.0292891	0.0340185	NA	NA	NA	NA
rs228403	X	32408931	-	A	G	2381	0.153115	0.07039	4.73165	0.0296125	0.0343761	NA	NA	NA	NA
rs41523250	X	14171048	-	C	T	2384	-0.576868	0.265505	4.72072	0.0298013	0.0345847	NA	NA	NA	NA
rs5913656	X	77357746	+	C	T	2385	-0.149345	0.0687558	4.71805	0.0298475	0.0346358	NA	NA	NA	NA
rs5909232	X	18692898	+	A	G	2385	0.136164	0.0626972	4.71659	0.029873	0.0346639	NA	NA	NA	NA
rs11795905	X	30016733	+	C	T	2383	-0.149388	0.0688132	4.71291	0.029937	0.0347346	NA	NA	NA	NA
rs17303665	X	81263751	-	G	T	2376	-0.174605	0.0805496	4.69882	0.0301834	0.0350068	NA	NA	NA	NA
rs861508	X	140191398	-	A	G	2379	0.277971	0.128303	4.69382	0.0302713	0.0351039	NA	NA	NA	NA
rs5915634	X	5996250	-	A	G	2385	-0.269737	0.124649	4.68276	0.0304668	0.0353197	NA	NA	NA	NA
rs5951580	X	22298097	+	G	T	2384	-0.135656	0.0628127	4.66425	0.0307969	0.035684	NA	NA	NA	NA
rs12391355	X	34128873	+	A	G	2384	-0.134348	0.062307	4.64933	0.0310656	0.0359804	NA	NA	NA	NA
rs7889241	X	31821387	-	A	T	2382	-0.150002	0.0696947	4.6323	0.0313754	0.0363219	NA	NA	NA	NA
rs5959980	X	77340789	+	A	G	2385	0.14789	0.0687357	4.62929	0.0314305	0.0363826	NA	NA	NA	NA
rs5982635	X	2961931	+	A	G	2385	0.137799	0.0641018	4.62114	0.0315802	0.0365476	NA	NA	NA	NA
rs883386	X	120825615	-	C	T	2385	0.141116	0.0657016	4.61316	0.0317275	0.03671	NA	NA	NA	NA
rs2041633	X	116927150	-	A	G	2385	0.163004	0.0759146	4.61049	0.031777	0.0367645	NA	NA	NA	NA
rs10126824	X	151858740	+	C	T	2385	0.21172	0.0986111	4.60971	0.0317914	0.0367804	NA	NA	NA	NA
rs7884370	X	152976075	-	C	T	2384	0.362038	0.16885	4.59734	0.0320216	0.0370339	NA	NA	NA	NA
rs6528055	X	21767512	-	G	T	2382	-0.204195	0.0952995	4.59103	0.0321397	0.0371639	NA	NA	NA	NA
rs11266707	X	81835319	+	A	G	2382	0.13718	0.0642021	4.56548	0.0326226	0.0376954	NA	NA	NA	NA
rs2487730	X	120823320	+	C	T	2384	0.140142	0.0656137	4.56191	0.0326906	0.0377703	NA	NA	NA	NA
rs17280621	X	9170417	+	A	G	2385	0.142393	0.0666733	4.56113	0.0327055	0.0377866	NA	NA	NA	NA
rs6652974	X	79768466	+	A	G	2384	-0.225177	0.105472	4.55796	0.0327662	0.0378534	NA	NA	NA	NA
rs4893442	X	109114607	+	C	T	2383	-0.138922	0.0651169	4.55151	0.0328897	0.0379894	NA	NA	NA	NA
rs4526543	X	153531195	-	A	G	2380	-0.139665	0.0655951	4.53351	0.0332374	0.0383716	NA	NA	NA	NA
rs3126001	X	112214470	+	C	G	2385	0.313286	0.147303	4.52337	0.0334349	0.0385887	NA	NA	NA	NA
rs5957709	X	120336382	-	C	T	2384	0.132962	0.0626255	4.50768	0.0337429	0.0389272	NA	NA	NA	NA
rs2293666	X	31134915	+	A	G	2385	0.2375	0.111949	4.50078	0.0338793	0.0390771	NA	NA	NA	NA
rs5942616	X	109120284	+	C	G	2376	-0.136355	0.0643444	4.49074	0.0340789	0.0392962	NA	NA	NA	NA
rs5979435	X	11541969	+	C	T	2385	0.162525	0.0769718	4.4584	0.03473	0.0400109	NA	NA	NA	NA
rs1265402	X	147735713	-	A	T	2384	0.257407	0.121975	4.45351	0.0348296	0.0401201	NA	NA	NA	NA
rs2293668	X	31134605	-	C	T	2385	-0.235739	0.11191	4.43738	0.0351602	0.0404827	NA	NA	NA	NA
rs5945109	X	153560943	-	C	T	2385	0.137978	0.0656131	4.42217	0.0354748	0.0408277	NA	NA	NA	NA
rs12557967	X	56511443	+	G	T	2383	-0.14674	0.0697894	4.42095	0.0355003	0.0408555	NA	NA	NA	NA
rs7052709	X	4192056	-	A	G	2385	-0.134572	0.0640192	4.41866	0.035548	0.0409079	NA	NA	NA	NA
rs4826507	X	56826919	+	A	T	2384	-0.148955	0.0708829	4.41596	0.0356042	0.0409695	NA	NA	NA	NA
rs5964008	X	41287568	-	A	G	2378	0.17253	0.0821077	4.4153	0.0356181	0.0409846	NA	NA	NA	NA
rs3203642	X	41259341	-	C	T	2385	0.19236	0.09166	4.40423	0.0358499	0.0412387	NA	NA	NA	NA
rs17330358	X	122114947	-	A	C	2383	0.199615	0.0954325	4.37516	0.0364664	0.0419138	NA	NA	NA	NA
rs17253218	X	86699615	-	C	T	2384	-0.159339	0.0761981	4.37276	0.0365177	0.04197	NA	NA	NA	NA
rs5952229	X	115306043	+	A	G	2383	0.141161	0.0675687	4.36453	0.0366947	0.0421637	NA	NA	NA	NA
rs11095481	X	8046425	+	A	C	2382	0.132076	0.0632263	4.3637	0.0367125	0.0421831	NA	NA	NA	NA
rs5914799	X	56840879	+	C	T	2384	-0.153894	0.0737571	4.35348	0.0369333	0.0424248	NA	NA	NA	NA
rs4825830	X	122071445	-	A	G	2385	0.195101	0.0935359	4.35074	0.0369929	0.0424899	NA	NA	NA	NA
rs1866934	X	39481279	-	G	T	2385	-0.131587	0.0630905	4.35009	0.037007	0.0425054	NA	NA	NA	NA
rs2266850	X	149545413	+	C	G	2376	-0.13099	0.0630448	4.31698	0.0377337	0.0433	NA	NA	NA	NA
rs6645848	X	116691102	+	A	G	2385	-0.146317	0.0704317	4.31573	0.0377615	0.0433304	NA	NA	NA	NA
rs5933179	X	131677172	-	A	G	2383	0.130443	0.0629551	4.29318	0.0382655	0.0438811	NA	NA	NA	NA
rs5913664	X	77399496	-	C	T	2383	-0.151288	0.0730296	4.29151	0.0383031	0.043922	NA	NA	NA	NA
rs5953887	X	142706610	+	A	G	2385	0.129684	0.0626029	4.29124	0.0383092	0.0439287	NA	NA	NA	NA
rs6653423	X	146735451	+	A	T	2376	-0.249716	0.120694	4.28075	0.0385464	0.0441878	NA	NA	NA	NA
rs2704864	X	3184698	-	C	G	2384	-0.28204	0.136368	4.27754	0.0386192	0.0442673	NA	NA	NA	NA
rs5956813	X	116929069	+	A	C	2375	0.230501	0.111607	4.26545	0.038895	0.0445683	NA	NA	NA	NA
rs5916561	X	4173531	+	A	G	2382	0.12988	0.0628989	4.2638	0.0389328	0.0446096	NA	NA	NA	NA
rs12687515	X	122885223	-	C	T	2377	0.173124	0.0839237	4.25544	0.0391249	0.0448192	NA	NA	NA	NA
rs845447	X	9399552	+	A	C	2385	0.138382	0.0671563	4.24606	0.0393415	0.0450555	NA	NA	NA	NA
rs5926173	X	22881365	-	A	G	2385	-0.186797	0.0907112	4.24049	0.0394707	0.0451964	NA	NA	NA	NA
rs5956974	X	117427984	+	A	G	2383	0.155048	0.075518	4.21532	0.0400604	0.0458395	NA	NA	NA	NA
rs5905222	X	115304929	+	C	T	2377	0.138251	0.067359	4.21258	0.0401252	0.0459101	NA	NA	NA	NA
rs2719848	X	146492026	+	C	T	2384	-0.226976	0.110675	4.2059	0.0402835	0.0460825	NA	NA	NA	NA
rs1476467	X	10033864	+	A	G	2384	-0.185409	0.0905564	4.19203	0.0406145	0.0464431	NA	NA	NA	NA
rs1935198	X	127926811	+	A	G	2378	0.129692	0.0634279	4.18084	0.0408835	0.0467362	NA	NA	NA	NA
rs6648941	X	122077515	-	A	G	2383	-0.246531	0.12059	4.17944	0.0409171	0.0467728	NA	NA	NA	NA
rs17325624	X	124127221	+	A	G	2378	0.245711	0.120198	4.17886	0.0409313	0.0467882	NA	NA	NA	NA
rs1716768	X	117352344	-	C	T	2384	-0.203337	0.0995576	4.17141	0.0411115	0.0469844	NA	NA	NA	NA
rs4131866	X	115283686	-	C	T	2385	0.145837	0.0714603	4.1649	0.0412699	0.0471568	NA	NA	NA	NA
rs1398467	X	79748465	+	C	G	2384	-0.230564	0.112989	4.16398	0.0412923	0.0471813	NA	NA	NA	NA
rs2507266	X	120827490	+	A	G	2384	0.133621	0.0655607	4.15397	0.0415371	0.0474477	NA	NA	NA	NA
rs17330324	X	122074610	+	C	T	2382	-0.190611	0.0936074	4.14646	0.0417217	0.0476485	NA	NA	NA	NA
rs5915732	X	4211168	+	A	T	2381	-0.128401	0.0631074	4.13975	0.0418873	0.0478287	NA	NA	NA	NA
rs11094875	X	22881105	+	C	G	2384	0.1847	0.0907866	4.13897	0.0419067	0.0478497	NA	NA	NA	NA
rs5979977	X	13767845	+	A	G	2384	0.130858	0.0643529	4.13488	0.042008	0.0479599	NA	NA	NA	NA
rs5926172	X	22881272	+	A	T	2383	-0.184414	0.0907619	4.12838	0.0421696	0.0481356	NA	NA	NA	NA
rs2213537	X	122077973	-	A	G	2385	-0.244832	0.120609	4.12075	0.0423603	0.048343	NA	NA	NA	NA
rs6527779	X	17096834	+	C	T	2383	0.126989	0.0625757	4.11833	0.0424209	0.0484089	NA	NA	NA	NA
rs6635622	X	137181095	-	A	G	2383	0.156195	0.0769803	4.11693	0.0424561	0.0484472	NA	NA	NA	NA
rs5930819	X	134827842	+	A	G	2385	-0.152315	0.0750811	4.11552	0.0424915	0.0484856	NA	NA	NA	NA
rs17317628	X	133148943	+	C	T	2383	0.199003	0.0981388	4.11184	0.0425841	0.0485862	NA	NA	NA	NA
rs5919644	X	145042510	+	C	G	2383	-0.129577	0.063947	4.10595	0.0427326	0.0487477	NA	NA	NA	NA
rs5972687	X	32768768	+	A	G	2384	0.1275	0.062999	4.09594	0.0429862	0.0490233	NA	NA	NA	NA
rs5945222	X	153540398	-	A	G	2383	0.132506	0.065496	4.09296	0.0430621	0.0491057	NA	NA	NA	NA
rs2522148	X	114645319	-	A	G	2381	0.126184	0.0624331	4.0849	0.0432679	0.0493292	NA	NA	NA	NA
rs5911504	X	122057735	+	C	T	2384	0.186381	0.0923487	4.07325	0.0435673	0.0496543	NA	NA	NA	NA
rs7065328	X	69941774	-	C	G	2385	0.152616	0.0756351	4.07151	0.0436122	0.0497031	NA	NA	NA	NA
rs17277503	X	56833086	+	A	G	2383	0.149304	0.0739971	4.07113	0.043622	0.0497138	NA	NA	NA	NA
rs4830745	X	11601099	+	A	G	2383	0.21818	0.108361	4.054	0.0440669	0.0501966	NA	NA	NA	NA
rs6419022	X	9229262	-	C	G	2384	0.149253	0.0741478	4.05182	0.0441236	0.0502582	NA	NA	NA	NA
rs320990	X	77420158	+	C	G	2378	-0.146858	0.073044	4.04227	0.0443741	0.05053	NA	NA	NA	NA
rs5921608	X	99715439	+	C	T	2384	-0.128028	0.063706	4.03881	0.0444653	0.0506289	NA	NA	NA	NA
rs17330752	X	134515709	-	A	G	2385	-0.150061	0.0746693	4.03879	0.0444657	0.0506293	NA	NA	NA	NA
rs5961389	X	5893977	-	A	G	2385	-0.152383	0.0758256	4.03868	0.0444685	0.0506324	NA	NA	NA	NA
rs1166638	X	80149674	-	A	G	2379	0.158349	0.0789013	4.02773	0.044758	0.0509464	NA	NA	NA	NA
rs5932200	X	126808306	-	C	T	2385	-0.229259	0.114259	4.02599	0.0448044	0.0509967	NA	NA	NA	NA
rs1716767	X	117326468	+	C	T	2383	0.148735	0.0742708	4.01043	0.0452196	0.0514469	NA	NA	NA	NA
rs5945108	X	153557591	+	A	G	2372	-0.14303	0.071628	3.98741	0.0458416	0.0521208	NA	NA	NA	NA
rs12556186	X	8252217	-	A	G	2372	0.127235	0.0637989	3.97731	0.0461172	0.0524194	NA	NA	NA	NA
rs763301	X	128077090	+	C	G	2376	-0.197977	0.0993011	3.97483	0.046185	0.0524928	NA	NA	NA	NA
rs989639	X	122200465	-	C	T	2377	-0.126308	0.0633551	3.97464	0.0461903	0.0524985	NA	NA	NA	NA
rs12010819	X	150260094	+	C	T	2375	-0.282525	0.14177	3.97142	0.0462786	0.0525942	NA	NA	NA	NA
rs2704862	X	3184005	+	C	T	2380	-0.275053	0.138021	3.97138	0.0462799	0.0525955	NA	NA	NA	NA
rs1012539	X	121029757	+	C	T	2378	-0.124489	0.0625337	3.96306	0.046509	0.0528436	NA	NA	NA	NA
rs926037	X	149524585	-	A	G	2377	0.125853	0.0632252	3.96231	0.0465299	0.0528662	NA	NA	NA	NA
rs2802612	X	117385445	-	A	C	2379	-0.151141	0.0759867	3.95632	0.0466956	0.0530456	NA	NA	NA	NA
rs5934184	X	14570842	-	C	G	2378	-0.147209	0.0740757	3.94926	0.0468921	0.0532582	NA	NA	NA	NA
rs4379572	X	56968844	-	C	T	2376	-0.146765	0.0738536	3.94912	0.0468959	0.0532624	NA	NA	NA	NA
rs5978165	X	53174523	-	A	G	2384	0.168485	0.0848175	3.94596	0.046984	0.0533577	NA	NA	NA	NA
rs12841782	X	136606110	-	A	G	2385	-0.126501	0.0638313	3.92753	0.0475017	0.0539177	NA	NA	NA	NA
rs6648450	X	121740168	+	A	G	2384	0.136411	0.0688376	3.92686	0.0475207	0.0539382	NA	NA	NA	NA
rs5970631	X	22579844	-	A	T	2383	-0.14193	0.0716537	3.92347	0.0476164	0.0540418	NA	NA	NA	NA
rs1610051	X	8535845	+	C	T	2384	-0.125684	0.0635442	3.91207	0.0479404	0.0543921	NA	NA	NA	NA
rs11095490	X	8517609	+	C	T	2384	-0.125626	0.0636136	3.89995	0.0482877	0.0547674	NA	NA	NA	NA
rs5955990	X	116934505	+	C	T	2383	0.22002	0.111417	3.89962	0.0482969	0.0547774	NA	NA	NA	NA
rs4828452	X	81462299	-	A	C	2381	-0.123251	0.0624157	3.89933	0.0483054	0.0547866	NA	NA	NA	NA
rs1414599	X	56541133	+	G	T	2382	-0.136206	0.0690325	3.893	0.0484878	0.0549837	NA	NA	NA	NA
rs5925762	X	23305529	-	A	C	2385	0.162573	0.082404	3.89226	0.0485092	0.0550069	NA	NA	NA	NA
rs225048	X	29078106	+	A	G	2385	0.125349	0.063643	3.8792	0.0488878	0.0554158	NA	NA	NA	NA
rs6525383	X	69726583	-	A	G	2385	-0.12351	0.0627631	3.87257	0.0490814	0.0556249	NA	NA	NA	NA
rs2238973	X	43699027	-	C	T	2384	0.12243	0.0622215	3.87166	0.0491078	0.0556534	NA	NA	NA	NA
rs5951466	X	21697161	-	C	T	2381	-0.231805	0.117851	3.86879	0.0491919	0.0557443	NA	NA	NA	NA
rs5925600	X	23668032	+	A	C	2380	-0.124329	0.063214	3.86832	0.0492059	0.0557593	NA	NA	NA	NA
rs5956772	X	116691551	-	A	G	2373	0.127531	0.064863	3.86579	0.0492799	0.0558392	NA	NA	NA	NA
rs13328515	X	47278696	+	C	G	2382	0.132932	0.0676221	3.86441	0.0493204	0.055883	NA	NA	NA	NA
rs1268027	X	138335913	-	C	T	2379	0.13568	0.0691303	3.8521	0.0496837	0.0562752	NA	NA	NA	NA
rs722847	X	119765007	-	A	G	2385	-0.122348	0.0623999	3.84437	0.0499134	0.056523	NA	NA	NA	NA
rs4263904	X	37569980	-	C	T	2383	-0.141677	0.0723535	3.83424	0.0502159	0.0568494	NA	NA	NA	NA
rs3813932	X	118104748	+	A	G	2384	0.264059	0.134882	3.83261	0.0502646	0.056902	NA	NA	NA	NA
rs16999801	X	130047857	-	C	T	2378	0.150317	0.0767983	3.83099	0.0503132	0.0569544	NA	NA	NA	NA
rs3865798	X	4401128	-	A	G	2385	-0.123905	0.0633102	3.83026	0.050335	0.056978	NA	NA	NA	NA
rs5955993	X	116988097	-	C	G	2385	0.220168	0.112508	3.8295	0.0503579	0.0570026	NA	NA	NA	NA
rs492592	X	57275113	+	C	T	2382	-0.138537	0.0708836	3.81979	0.0506507	0.0573184	NA	NA	NA	NA
rs2471773	X	151650011	+	C	T	2385	0.123899	0.0634629	3.81149	0.050902	0.0575894	NA	NA	NA	NA
rs2515832	X	151652710	+	C	G	2385	-0.123915	0.0634741	3.81112	0.0509134	0.0576016	NA	NA	NA	NA
rs17325871	X	86700997	+	A	C	2383	-0.154059	0.0789425	3.80848	0.0509938	0.0576883	NA	NA	NA	NA
rs4898348	X	153539588	-	A	G	2385	0.138786	0.0711245	3.80762	0.0510199	0.0577164	NA	NA	NA	NA
rs4545218	X	47961989	+	A	G	2383	0.194205	0.0998068	3.78616	0.051678	0.0584257	NA	NA	NA	NA
rs5956817	X	116956606	-	A	G	2381	-0.21663	0.111356	3.78449	0.0517298	0.0584814	NA	NA	NA	NA
rs17335630	X	8270005	-	C	T	2384	0.123474	0.0635	3.78096	0.051839	0.0585991	NA	NA	NA	NA
rs1462648	X	5089281	+	A	G	2385	0.24793	0.127522	3.77995	0.0518703	0.0586328	NA	NA	NA	NA
rs4825889	X	123147446	-	C	T	2377	0.133036	0.0684328	3.77931	0.0518902	0.0586543	NA	NA	NA	NA
rs968158	X	32188981	-	A	G	2373	-0.178222	0.0917059	3.77683	0.0519669	0.058737	NA	NA	NA	NA
rs6418331	X	84952580	+	C	T	2383	-0.129771	0.0669659	3.75532	0.0526396	0.0594613	NA	NA	NA	NA
rs764302	X	3226326	+	A	G	2385	-0.127397	0.0657613	3.75302	0.0527121	0.0595394	NA	NA	NA	NA
rs6608592	X	115226265	+	C	T	2377	-0.121894	0.0630098	3.74235	0.0530497	0.0599027	NA	NA	NA	NA
rs12688226	X	141066286	+	A	G	2382	0.256975	0.13294	3.73657	0.0532335	0.0601005	NA	NA	NA	NA
rs10126356	X	120541081	-	A	T	2379	0.15169	0.0784767	3.73621	0.0532452	0.0601131	NA	NA	NA	NA
rs2235185	X	43480687	-	C	T	2378	-0.137336	0.071064	3.7348	0.0532899	0.0601611	NA	NA	NA	NA
rs11092138	X	96296165	+	G	T	2385	-0.121751	0.0630814	3.72511	0.0536	0.0604947	NA	NA	NA	NA
rs17300926	X	14421542	-	G	T	2377	-0.121849	0.0631562	3.72231	0.0536901	0.0605916	NA	NA	NA	NA
rs1927308	X	55350696	-	A	G	2385	0.125033	0.0648369	3.71881	0.0538027	0.0607127	NA	NA	NA	NA
rs1716765	X	117329584	-	A	G	2383	-0.145056	0.075221	3.71872	0.0538055	0.0607157	NA	NA	NA	NA
rs3752627	X	9531393	-	C	T	2383	-0.123999	0.0644202	3.70503	0.0542487	0.0611922	NA	NA	NA	NA
rs4830882	X	13584155	-	C	T	2385	-0.120779	0.0627534	3.70431	0.0542721	0.0612174	NA	NA	NA	NA
rs5914276	X	55272438	+	C	G	2385	0.124883	0.0649401	3.69813	0.0544736	0.061434	NA	NA	NA	NA
rs5938386	X	75263075	+	C	G	2385	-0.122535	0.0637212	3.6979	0.0544809	0.0614419	NA	NA	NA	NA
rs5921679	X	100005431	-	A	G	2383	0.122562	0.0637693	3.69393	0.0546108	0.0615815	NA	NA	NA	NA
rs1576935	X	97032517	-	A	G	2378	0.343778	0.179138	3.6828	0.0549766	0.0619745	NA	NA	NA	NA
rs5959058	X	80116615	-	G	T	2384	-0.150723	0.0785794	3.67911	0.0550983	0.0621053	NA	NA	NA	NA
rs5934457	X	8539586	-	C	T	2377	0.122197	0.0637159	3.6781	0.0551316	0.062141	NA	NA	NA	NA
rs1379106	X	32121582	+	C	T	2384	-0.146237	0.0762733	3.67592	0.0552037	0.0622185	NA	NA	NA	NA
rs5938377	X	75240578	-	C	T	2383	0.122072	0.0636746	3.67534	0.0552229	0.0622391	NA	NA	NA	NA
rs5921467	X	96298324	+	A	G	2382	0.126094	0.0657802	3.67449	0.055251	0.0622693	NA	NA	NA	NA
rs5958580	X	123723998	+	A	T	2385	0.262723	0.137168	3.66849	0.0554503	0.0624834	NA	NA	NA	NA
rs11092456	X	102838067	+	C	T	2382	-0.164657	0.0859696	3.66834	0.0554553	0.0624887	NA	NA	NA	NA
rs4830576	X	8245875	+	C	T	2384	-0.122035	0.0637214	3.66777	0.0554744	0.0625093	NA	NA	NA	NA
rs875932	X	141028701	+	C	G	2384	-0.126201	0.0659194	3.66523	0.055559	0.0626001	NA	NA	NA	NA
rs2030885	X	8337115	+	C	G	2385	0.168857	0.0882549	3.66065	0.0557118	0.0627642	NA	NA	NA	NA
rs5961111	X	54676264	-	C	G	2385	0.262564	0.137328	3.65552	0.0558836	0.0629486	NA	NA	NA	NA
rs11094815	X	21705158	-	A	C	2385	-0.214726	0.112447	3.64647	0.0561881	0.0632755	NA	NA	NA	NA
rs6520655	X	40282817	-	A	G	2385	0.125966	0.0660151	3.64099	0.0563733	0.0634742	NA	NA	NA	NA
rs10521479	X	55600108	-	A	G	2384	-0.179756	0.0942725	3.63575	0.056551	0.0636649	NA	NA	NA	NA
rs1541337	X	147478419	-	A	C	2379	0.123358	0.0647041	3.63472	0.0565863	0.0637028	NA	NA	NA	NA
rs12559468	X	38965434	+	A	G	2383	-0.142884	0.0749854	3.6309	0.0567162	0.0638422	NA	NA	NA	NA
rs10494505	X	41379681	-	C	T	2382	-0.160573	0.0842876	3.62925	0.0567725	0.0639026	NA	NA	NA	NA
rs752880	X	146749177	-	C	T	2384	-0.231349	0.121568	3.62156	0.0570355	0.0641848	NA	NA	NA	NA
rs17301325	X	68705906	+	C	G	2383	0.137088	0.0721149	3.61365	0.0573073	0.0644762	NA	NA	NA	NA
rs6636594	X	141029733	-	A	G	2385	-0.125056	0.0659158	3.59942	0.0577996	0.0650041	NA	NA	NA	NA
rs12854960	X	72915217	-	A	G	2384	0.141104	0.0743758	3.59927	0.0578049	0.0650097	NA	NA	NA	NA
rs5962150	X	4222649	+	A	G	2382	-0.119139	0.0628509	3.59322	0.0580158	0.0652359	NA	NA	NA	NA
rs5928224	X	33214791	-	C	T	2384	-0.122036	0.0643942	3.59155	0.058074	0.0652982	NA	NA	NA	NA
rs10521652	X	15823449	+	A	G	2384	0.203415	0.107344	3.59097	0.0580942	0.0653199	NA	NA	NA	NA
rs2335519	X	147297204	-	A	C	2376	-0.123706	0.065281	3.59095	0.0580951	0.0653208	NA	NA	NA	NA
rs5960312	X	54593074	+	A	G	2382	0.246615	0.130235	3.58578	0.0582759	0.0655146	NA	NA	NA	NA
rs5920016	X	145031290	+	C	T	2384	0.12014	0.0634694	3.583	0.0583736	0.0656192	NA	NA	NA	NA
rs5981167	X	68251184	+	A	G	2385	-0.134706	0.0713699	3.56238	0.0591028	0.0664004	NA	NA	NA	NA
rs4598427	X	90590197	+	G	T	2378	-0.122333	0.0648559	3.55787	0.0592636	0.0665725	NA	NA	NA	NA
rs1386920	X	121011803	-	C	T	2383	-0.118457	0.0628062	3.55729	0.0592845	0.0665949	NA	NA	NA	NA
rs5925683	X	22779638	+	C	G	2385	0.120546	0.0640273	3.54468	0.0597367	0.0670791	NA	NA	NA	NA
rs5914962	X	57353549	+	C	T	2376	0.133358	0.0709485	3.53305	0.0601571	0.067529	NA	NA	NA	NA
rs5956862	X	117055768	+	A	G	2382	0.212856	0.113259	3.53207	0.0601927	0.067567	NA	NA	NA	NA
rs2873429	X	38984497	+	C	T	2384	-0.181516	0.0966247	3.52903	0.0603031	0.0676852	NA	NA	NA	NA
rs16995944	X	150262210	+	A	C	2380	-0.145923	0.0777092	3.52615	0.0604079	0.0677973	NA	NA	NA	NA
rs477834	X	57253738	+	A	T	2370	-0.133973	0.0713723	3.52349	0.0605049	0.0679011	NA	NA	NA	NA
rs12013974	X	80118181	+	A	G	2385	0.147091	0.078374	3.52231	0.060548	0.0679472	NA	NA	NA	NA
rs12006685	X	119737590	-	C	T	2378	0.421236	0.22455	3.51906	0.0606668	0.0680743	NA	NA	NA	NA
rs7882491	X	22223179	-	G	T	2384	0.117566	0.0626795	3.51813	0.0607011	0.0681109	NA	NA	NA	NA
rs1540285	X	22058153	+	A	T	2384	0.123336	0.0658065	3.51273	0.0608991	0.0683228	NA	NA	NA	NA
rs5936353	X	147293677	+	A	G	2382	-0.122061	0.0651534	3.50979	0.0610073	0.0684384	NA	NA	NA	NA
rs5978441	X	11494387	+	C	T	2385	0.130074	0.0694421	3.50863	0.0610498	0.0684839	NA	NA	NA	NA
rs5926847	X	27564675	+	A	G	2385	0.11729	0.0627122	3.49799	0.0614432	0.0689045	NA	NA	NA	NA
rs5960205	X	56804886	-	G	T	2385	0.13674	0.0731365	3.49561	0.0615318	0.0689992	NA	NA	NA	NA
rs5914797	X	56830826	-	A	G	2382	-0.135786	0.0726511	3.49324	0.0616199	0.0690934	NA	NA	NA	NA
rs3747416	X	13517343	+	C	T	2377	0.122658	0.0656982	3.48564	0.0619036	0.0693966	NA	NA	NA	NA
rs5934989	X	11209232	+	C	G	2381	-0.132194	0.0708425	3.48204	0.0620382	0.0695404	NA	NA	NA	NA
rs6603364	X	117118960	-	A	G	2385	0.210245	0.112678	3.48157	0.0620559	0.0695594	NA	NA	NA	NA
rs1367830	X	57491857	-	A	G	2384	-0.13256	0.071126	3.47349	0.0623596	0.0698838	NA	NA	NA	NA
rs5973525	X	35805210	-	A	G	2383	0.147515	0.0793165	3.45897	0.0629093	0.070471	NA	NA	NA	NA
rs5973521	X	35801013	-	C	G	2385	0.147458	0.079364	3.45217	0.0631688	0.0707481	NA	NA	NA	NA
rs5917963	X	40045100	-	A	G	2377	-0.123442	0.0664381	3.45216	0.0631692	0.0707485	NA	NA	NA	NA
rs500243	X	73593410	+	C	G	2384	0.123806	0.0666365	3.4519	0.0631791	0.0707591	NA	NA	NA	NA
rs550640	X	122356484	-	A	G	2385	0.120075	0.0646721	3.44723	0.0633579	0.0709499	NA	NA	NA	NA
rs225041	X	29049334	+	A	G	2380	0.118166	0.0636512	3.44643	0.0633886	0.0709827	NA	NA	NA	NA
rs5939706	X	92723057	+	A	G	2382	0.116917	0.0630713	3.43632	0.0637775	0.0713978	NA	NA	NA	NA
rs6530178	X	8443030	-	C	T	2375	-0.225734	0.121829	3.43317	0.0638992	0.0715277	NA	NA	NA	NA
rs4826897	X	103167498	+	A	T	2380	-0.119188	0.0643799	3.42742	0.0641223	0.0717658	NA	NA	NA	NA
rs6526186	X	149541846	-	A	G	2385	0.116551	0.0629688	3.42595	0.0641793	0.0718266	NA	NA	NA	NA
rs17342441	X	101946890	-	G	T	2376	-0.188051	0.101777	3.41391	0.0646491	0.0723278	NA	NA	NA	NA
rs35609266	X	153011309	+	C	T	2383	-0.347391	0.188132	3.40965	0.0648163	0.0725061	NA	NA	NA	NA
rs510819	X	103133291	+	C	T	2385	0.118742	0.0643607	3.40382	0.0650458	0.0727508	NA	NA	NA	NA
rs5978122	X	53299898	+	A	C	2373	0.242004	0.131318	3.39622	0.0653459	0.0730707	NA	NA	NA	NA
rs5960935	X	57287310	-	C	T	2381	0.131011	0.0711063	3.39469	0.0654065	0.0731354	NA	NA	NA	NA
rs5960841	X	56929069	+	C	T	2377	0.136835	0.074277	3.3938	0.0654421	0.0731734	NA	NA	NA	NA
rs6624414	X	68561865	-	C	T	2385	-0.316529	0.171852	3.39247	0.0654946	0.0732293	NA	NA	NA	NA
rs996058	X	5040491	-	A	G	2385	0.232111	0.126025	3.39215	0.0655074	0.073243	NA	NA	NA	NA
rs2487732	X	120823609	-	A	C	2372	-0.121473	0.0659788	3.38961	0.0656085	0.0733508	NA	NA	NA	NA
rs5931106	X	125446807	+	C	T	2385	-0.119075	0.0646979	3.38736	0.0656979	0.073446	NA	NA	NA	NA
rs12844639	X	117420894	+	A	G	2384	-0.13727	0.0746538	3.38099	0.0659523	0.0737171	NA	NA	NA	NA
rs4830394	X	8341530	+	C	T	2385	-0.162356	0.0884331	3.37061	0.0663692	0.0741614	NA	NA	NA	NA
rs4460540	X	4181178	+	A	C	2384	-0.11536	0.0628376	3.37034	0.0663802	0.074173	NA	NA	NA	NA
rs4625170	X	96889379	-	A	G	2383	-0.123803	0.0674491	3.36909	0.0664305	0.0742266	NA	NA	NA	NA
rs2130429	X	56704649	-	A	G	2385	0.127023	0.0692376	3.36572	0.0665666	0.0743716	NA	NA	NA	NA
rs17320930	X	9254300	+	A	G	2384	0.17982	0.0981186	3.35871	0.0668505	0.074674	NA	NA	NA	NA
rs17327795	X	11652517	+	A	T	2385	0.208394	0.113775	3.35489	0.0670056	0.0748392	NA	NA	NA	NA
rs2040577	X	24167420	-	C	T	2377	-0.229019	0.125056	3.35379	0.0670506	0.0748871	NA	NA	NA	NA
rs676466	X	111872144	+	A	G	2383	0.219358	0.11986	3.34933	0.0672325	0.0750808	NA	NA	NA	NA
rs5963181	X	40246528	-	G	T	2385	-0.115086	0.0629227	3.34526	0.0673987	0.0752577	NA	NA	NA	NA
rs5940942	X	87903905	-	C	T	2383	-0.11818	0.0646686	3.33966	0.0676287	0.0755026	NA	NA	NA	NA
rs5936352	X	147293613	-	A	G	2385	-0.118739	0.0650221	3.33479	0.067829	0.0757158	NA	NA	NA	NA
rs6640104	X	8343233	-	G	T	2384	0.161408	0.088414	3.33279	0.0679116	0.0758037	NA	NA	NA	NA
rs5917283	X	38983041	-	C	T	2383	0.136717	0.0749582	3.32666	0.0681651	0.0760735	NA	NA	NA	NA
rs1195407	X	41627459	-	A	G	2385	0.134274	0.0736367	3.32501	0.0682335	0.0761462	NA	NA	NA	NA
rs1012454	X	86516657	+	C	T	2382	0.159781	0.0876571	3.32257	0.0683348	0.0762541	NA	NA	NA	NA
rs5934416	X	8364838	-	C	T	2385	-0.160989	0.0884072	3.31601	0.0686082	0.0765449	NA	NA	NA	NA
rs2043183	X	57543114	+	C	T	2382	0.12898	0.0708669	3.3125	0.0687549	0.0767009	NA	NA	NA	NA
rs2018496	X	8726291	+	C	T	2384	-0.11719	0.0643924	3.31217	0.0687686	0.0767156	NA	NA	NA	NA
rs4844228	X	69623741	+	G	T	2382	0.114585	0.0630057	3.30745	0.0689662	0.0769257	NA	NA	NA	NA
rs5980949	X	69620030	+	A	G	2384	-0.114376	0.0629156	3.30489	0.069074	0.0770404	NA	NA	NA	NA
rs5910185	X	116681472	-	C	T	2374	0.117853	0.0648764	3.29994	0.0692823	0.0772618	NA	NA	NA	NA
rs1438324	X	3975741	+	A	G	2376	-0.275287	0.15164	3.2957	0.0694616	0.0774525	NA	NA	NA	NA
rs16983713	X	5429183	+	A	G	2380	-0.129158	0.0711518	3.29514	0.0694852	0.0774775	NA	NA	NA	NA
rs2312054	X	115482120	+	A	T	2383	-0.143815	0.0792427	3.29376	0.0695437	0.0775397	NA	NA	NA	NA
rs9724361	X	114928268	-	C	T	2384	0.177198	0.0977361	3.28707	0.0698276	0.0778416	NA	NA	NA	NA
rs4494023	X	146249009	-	C	T	2382	-0.114376	0.0632427	3.27078	0.070524	0.0785817	NA	NA	NA	NA
rs1034726	X	22738389	+	C	G	2384	-0.115824	0.0640582	3.26926	0.0705897	0.0786514	NA	NA	NA	NA
rs228337	X	32449728	+	A	T	2383	-0.147266	0.0814652	3.26785	0.0706503	0.0787158	NA	NA	NA	NA
rs2704878	X	3150928	+	C	T	2379	-0.169779	0.0939224	3.26759	0.0706611	0.0787274	NA	NA	NA	NA
rs2499416	X	109084059	+	A	G	2384	-0.11484	0.0635693	3.26358	0.0708343	0.0789113	NA	NA	NA	NA
rs5935274	X	12162572	-	C	T	2384	0.113288	0.0628295	3.25117	0.0713726	0.0794831	NA	NA	NA	NA
rs4526502	X	53915022	+	C	T	2380	0.150812	0.083646	3.25075	0.071391	0.0795026	NA	NA	NA	NA
rs5915005	X	57433604	+	A	C	2385	-0.128044	0.0710314	3.24953	0.0714438	0.0795586	NA	NA	NA	NA
rs11152555	X	2952986	+	A	G	2385	0.169889	0.094304	3.24541	0.0716238	0.0797498	NA	NA	NA	NA
rs7890742	X	96696686	-	C	T	2381	-0.11258	0.0625593	3.23849	0.071927	0.0800717	NA	NA	NA	NA
rs4240082	X	149768208	-	A	G	2385	-0.114564	0.063671	3.23754	0.0719687	0.0801159	NA	NA	NA	NA
rs6523769	X	103191929	-	C	T	2381	0.115696	0.0643655	3.23093	0.0722598	0.0804249	NA	NA	NA	NA
rs7884041	X	8020633	+	G	T	2381	-0.113894	0.0633792	3.22928	0.0723324	0.080502	NA	NA	NA	NA
rs5970169	X	150862334	+	G	T	2384	0.153876	0.0857542	3.2198	0.0727524	0.0809476	NA	NA	NA	NA
rs5973065	X	33996628	-	C	T	2381	-0.112565	0.0627366	3.21933	0.0727733	0.0809698	NA	NA	NA	NA
rs11266243	X	38916452	+	A	G	2385	0.162831	0.0907544	3.21913	0.0727823	0.0809793	NA	NA	NA	NA
rs4826346	X	57346223	+	C	G	2385	-0.127411	0.0710404	3.21665	0.0728927	0.0810965	NA	NA	NA	NA
rs1795594	X	32041760	+	C	T	2385	0.117369	0.0655161	3.20931	0.0732205	0.0814442	NA	NA	NA	NA
rs4828519	X	81889935	-	A	G	2384	-0.196165	0.109582	3.20452	0.0734349	0.0816716	NA	NA	NA	NA
rs5928062	X	32563741	-	C	G	2383	0.188644	0.105385	3.20426	0.0734468	0.0816843	NA	NA	NA	NA
rs695214	X	122224942	+	A	G	2385	-0.190654	0.106587	3.19952	0.0736599	0.0819103	NA	NA	NA	NA
rs4240002	X	120207725	-	A	G	2382	0.110622	0.0620295	3.18042	0.0745257	0.0828281	NA	NA	NA	NA
rs5918260	X	41577695	-	C	T	2378	0.133165	0.0747035	3.17757	0.0746555	0.0829657	NA	NA	NA	NA
rs6608068	X	122253203	+	C	T	2383	-0.152059	0.0853114	3.17693	0.0746848	0.0829968	NA	NA	NA	NA
rs4826690	X	5428687	+	A	G	2375	-0.126898	0.0712338	3.1735	0.074842	0.0831634	NA	NA	NA	NA
rs3006117	X	34043840	+	A	G	2383	0.116957	0.0657252	3.16655	0.0751611	0.0835015	NA	NA	NA	NA
rs10521587	X	4976851	+	C	T	2384	-0.261632	0.147094	3.16368	0.0752934	0.0836416	NA	NA	NA	NA
rs17331442	X	138146748	+	A	G	2381	-0.198493	0.111641	3.16115	0.0754099	0.0837651	NA	NA	NA	NA
rs766912	X	56647712	+	A	G	2383	0.126221	0.071004	3.16006	0.0754603	0.0838185	NA	NA	NA	NA
rs5970861	X	22643672	+	A	G	2381	0.112751	0.0634662	3.15615	0.0756416	0.0840105	NA	NA	NA	NA
rs320985	X	77575127	+	A	G	2383	0.127281	0.071756	3.1464	0.0760947	0.0844904	NA	NA	NA	NA
rs1634652	X	16155767	-	A	T	2380	0.113372	0.0639266	3.14519	0.0761511	0.08455	NA	NA	NA	NA
rs10521556	X	111872012	-	A	G	2385	-0.213047	0.120137	3.14483	0.0761678	0.0845677	NA	NA	NA	NA
rs6611468	X	56072683	+	C	T	2373	-0.123374	0.0696755	3.13538	0.0766103	0.0850363	NA	NA	NA	NA
rs17282869	X	119968739	-	A	G	2385	-0.189898	0.107267	3.13406	0.0766726	0.0851022	NA	NA	NA	NA
rs5940045	X	92357773	+	A	G	2378	-0.11087	0.062725	3.12426	0.0771349	0.0855915	NA	NA	NA	NA
rs206034	X	39419740	+	C	G	2384	0.11303	0.064126	3.10683	0.0779645	0.0864693	NA	NA	NA	NA
rs5927962	X	32231281	+	C	T	2381	0.13581	0.07713	3.10039	0.0782734	0.086796	NA	NA	NA	NA
rs5955898	X	20185233	-	C	T	2383	-0.235953	0.134062	3.09771	0.0784027	0.0869327	NA	NA	NA	NA
rs5933262	X	132036852	-	A	G	2384	0.110493	0.0628152	3.09413	0.0785751	0.0871151	NA	NA	NA	NA
rs17327788	X	11651409	+	A	G	2379	-0.19261	0.10959	3.08902	0.0788222	0.0873764	NA	NA	NA	NA
rs5922457	X	86645469	-	A	T	2381	-0.12138	0.0690626	3.08894	0.0788264	0.0873807	NA	NA	NA	NA
rs6418206	X	79018637	-	A	G	2385	0.198841	0.113187	3.08617	0.0789605	0.0875225	NA	NA	NA	NA
rs6523472	X	79018703	+	A	G	2385	0.198841	0.113187	3.08617	0.0789605	0.0875225	NA	NA	NA	NA
rs7883384	X	132106733	+	A	C	2381	-0.109981	0.0626171	3.08494	0.07902	0.0875854	NA	NA	NA	NA
rs5939632	X	92367570	+	G	T	2382	0.109553	0.0624053	3.0818	0.0791728	0.0877469	NA	NA	NA	NA
rs6643938	X	114232894	+	A	C	2382	-0.156598	0.0894299	3.06625	0.0799336	0.088551	NA	NA	NA	NA
rs6646655	X	119323830	-	A	G	2382	0.149774	0.085546	3.06529	0.0799811	0.0886012	NA	NA	NA	NA
rs5935108	X	11493996	+	A	G	2384	-0.121581	0.0695411	3.05669	0.0804052	0.0890493	NA	NA	NA	NA
rs5931094	X	136095289	+	C	G	2385	-0.126431	0.0723602	3.05287	0.0805944	0.0892491	NA	NA	NA	NA
rs5959748	X	80074810	+	A	G	2384	0.135911	0.0778909	3.04463	0.0810044	0.0896821	NA	NA	NA	NA
rs11094791	X	20549569	-	A	G	2383	-0.129747	0.0744688	3.03563	0.081455	0.0901578	NA	NA	NA	NA
rs6609051	X	39823169	+	C	G	2384	0.404742	0.232396	3.0332	0.0815771	0.0902868	NA	NA	NA	NA
rs5935185	X	11840386	-	A	G	2381	-0.115081	0.0660798	3.033	0.0815868	0.0902971	NA	NA	NA	NA
rs1532028	X	25781464	+	A	G	2373	0.140234	0.0806093	3.02646	0.0819168	0.0906453	NA	NA	NA	NA
rs1615079	X	16166257	-	C	G	2385	0.111093	0.0638617	3.02616	0.0819316	0.090661	NA	NA	NA	NA
rs16987072	X	111867732	-	C	T	2385	-0.20886	0.120267	3.01593	0.0824503	0.0912084	NA	NA	NA	NA
rs4829337	X	34330557	-	A	G	2379	0.119716	0.0690004	3.01024	0.0827399	0.091514	NA	NA	NA	NA
rs2759048	X	88793518	+	A	C	2378	-0.129418	0.0745947	3.01004	0.0827502	0.0915249	NA	NA	NA	NA
rs4824753	X	49050864	+	A	C	2385	-0.170894	0.0985392	3.00769	0.0828702	0.0916514	NA	NA	NA	NA
rs5911660	X	116366208	+	A	C	2385	-0.12272	0.070823	3.00252	0.0831351	0.0919308	NA	NA	NA	NA
rs12687206	X	40708642	-	C	T	2384	0.118193	0.0682489	2.99909	0.0833111	0.0921165	NA	NA	NA	NA
rs3027386	X	14534163	-	C	T	2384	0.120338	0.0695177	2.99651	0.083444	0.0922567	NA	NA	NA	NA
rs7063188	X	82413673	-	A	G	2379	0.146628	0.0847118	2.99601	0.0834699	0.092284	NA	NA	NA	NA
rs1152182	X	69340446	+	C	T	2384	-0.114678	0.0662952	2.99222	0.0836655	0.0924903	NA	NA	NA	NA
rs6520412	X	48983011	-	A	G	2384	0.11786	0.0681499	2.99091	0.083733	0.0925614	NA	NA	NA	NA
rs1149370	X	150157476	-	A	G	2385	-0.143209	0.0828371	2.98876	0.0838445	0.092679	NA	NA	NA	NA
rs9803580	X	53839899	+	A	G	2383	-0.107889	0.062422	2.98732	0.0839189	0.0927574	NA	NA	NA	NA
rs6420571	X	3386304	-	C	T	2385	0.124265	0.0719173	2.98561	0.0840075	0.0928509	NA	NA	NA	NA
rs6521388	X	56361852	+	A	G	2385	0.12423	0.0719528	2.98098	0.0842482	0.0931047	NA	NA	NA	NA
rs4844224	X	69595932	-	A	T	2380	0.108493	0.0628617	2.97871	0.0843667	0.0932296	NA	NA	NA	NA
rs1199507	X	69324464	-	C	T	2385	0.119041	0.0690778	2.96973	0.0848358	0.093724	NA	NA	NA	NA
rs6640107	X	8345492	+	A	G	2379	0.152005	0.0882183	2.96894	0.0848775	0.0937679	NA	NA	NA	NA
rs964481	X	27566744	+	A	G	2381	0.151098	0.087763	2.96411	0.0851314	0.0940355	NA	NA	NA	NA
rs41537844	X	68530863	-	A	G	2375	0.218157	0.126794	2.96033	0.0853304	0.0942451	NA	NA	NA	NA
rs4827141	X	39103954	+	C	T	2385	-0.192672	0.112133	2.95236	0.0857521	0.0946894	NA	NA	NA	NA
rs3747415	X	13517318	+	A	G	2385	-0.112696	0.065622	2.94928	0.0859156	0.0948617	NA	NA	NA	NA
rs12841824	X	137213091	+	C	T	2385	0.178742	0.10408	2.94927	0.0859166	0.0948627	NA	NA	NA	NA
rs11798907	X	116389188	-	A	C	2377	0.132715	0.0773418	2.9445	0.0861702	0.0951298	NA	NA	NA	NA
rs6640007	X	8116174	+	C	G	2385	0.110925	0.0646604	2.94293	0.0862544	0.0952184	NA	NA	NA	NA
rs6608115	X	122769542	-	C	T	2383	-0.20473	0.119365	2.94176	0.0863168	0.0952842	NA	NA	NA	NA
rs10521712	X	122867593	+	A	T	2379	-0.110675	0.0645586	2.93894	0.0864677	0.0954431	NA	NA	NA	NA
rs6640913	X	12087564	-	C	T	2385	0.112145	0.0655013	2.93133	0.0868761	0.0958731	NA	NA	NA	NA
rs7061360	X	122822542	+	A	T	2385	0.110046	0.0643128	2.92791	0.0870603	0.096067	NA	NA	NA	NA
rs5918253	X	41567600	+	G	T	2384	0.126559	0.0739771	2.92681	0.0871195	0.0961293	NA	NA	NA	NA
rs2016751	X	37739464	+	A	G	2384	0.116246	0.0680698	2.91642	0.0876823	0.0967216	NA	NA	NA	NA
rs10126690	X	92834328	+	C	T	2376	-0.109418	0.0642475	2.90045	0.088555	0.0976399	NA	NA	NA	NA
rs6653453	X	150417981	+	G	T	2382	0.239362	0.140553	2.9002	0.0885685	0.0976541	NA	NA	NA	NA
rs4612552	X	90596594	+	G	T	2383	-0.109601	0.0644034	2.89607	0.0887959	0.0978933	NA	NA	NA	NA
rs5920401	X	143895688	+	A	G	2385	-0.144079	0.0847252	2.89184	0.0890293	0.0981388	NA	NA	NA	NA
rs5954138	X	139849108	-	A	G	2385	-0.12317	0.0724554	2.88979	0.0891428	0.0982581	NA	NA	NA	NA
rs4892514	X	73652145	-	C	G	2384	0.118596	0.069872	2.88094	0.0896339	0.0987744	NA	NA	NA	NA
rs5918252	X	41567496	+	A	G	2384	-0.12553	0.0739922	2.8782	0.0897862	0.0989346	NA	NA	NA	NA
rs4620424	X	55977602	+	A	G	2379	0.116478	0.0686579	2.87812	0.0897906	0.0989392	NA	NA	NA	NA
rs5954528	X	141027241	+	C	T	2385	-0.107019	0.0631123	2.87537	0.0899444	0.0991008	NA	NA	NA	NA
rs4304496	X	90596437	-	A	G	2385	-0.109197	0.0644013	2.87494	0.0899681	0.0991258	NA	NA	NA	NA
rs1598208	X	121630435	+	A	G	2379	-0.111536	0.0657886	2.87426	0.0900066	0.0991662	NA	NA	NA	NA
rs1937567	X	125731042	+	A	T	2385	0.156952	0.0925789	2.87414	0.090013	0.099173	NA	NA	NA	NA
rs5935795	X	14627342	-	C	T	2382	0.121944	0.0719511	2.87239	0.0901112	0.0992762	NA	NA	NA	NA
rs5936814	X	69113934	-	A	G	2385	0.108838	0.0642678	2.86797	0.0903588	0.0995364	NA	NA	NA	NA
rs7064448	X	82416220	-	A	G	2384	-0.143607	0.0848119	2.86706	0.0904099	0.0995901	NA	NA	NA	NA
rs725584	X	135055281	+	C	T	2385	-0.130617	0.0771811	2.86405	0.0905793	0.0997682	NA	NA	NA	NA
rs5919772	X	143867798	-	C	T	2383	-0.105911	0.0626632	2.85667	0.0909957	0.100206	NA	NA	NA	NA
rs1547611	X	108710132	-	C	T	2385	-0.239678	0.141888	2.85339	0.0911816	0.100401	NA	NA	NA	NA
rs1012731	X	109060132	+	C	T	2385	0.166323	0.0985996	2.84546	0.0916325	0.100875	NA	NA	NA	NA
rs12862958	X	43288888	-	A	G	2381	-0.123086	0.0729681	2.84545	0.091633	0.100875	NA	NA	NA	NA
rs17281018	X	10341675	+	A	G	2384	-0.175587	0.104179	2.84066	0.0919062	0.101162	NA	NA	NA	NA
rs11797504	X	145031930	+	A	G	2385	0.107468	0.063771	2.83998	0.0919454	0.101203	NA	NA	NA	NA
rs1894354	X	152258720	-	A	G	2385	0.133881	0.0794774	2.83759	0.092082	0.101347	NA	NA	NA	NA
rs5916546	X	4161305	+	C	G	2382	0.105633	0.0627238	2.83616	0.0921642	0.101433	NA	NA	NA	NA
rs4825902	X	123388075	-	C	T	2385	-0.429149	0.255014	2.83196	0.0924056	0.101687	NA	NA	NA	NA
rs5953916	X	138887939	-	A	G	2377	-0.123941	0.0736679	2.83057	0.0924854	0.10177	NA	NA	NA	NA
rs5949925	X	95762709	+	A	G	2384	0.282703	0.168042	2.83027	0.0925031	0.101789	NA	NA	NA	NA
rs1194563	X	3152515	-	C	T	2385	-0.156821	0.093252	2.82807	0.0926295	0.101922	NA	NA	NA	NA
rs5911410	X	121705286	-	C	T	2382	0.117657	0.0700508	2.82105	0.0930356	0.102348	NA	NA	NA	NA
rs5911622	X	122410604	+	C	T	2385	0.105057	0.062549	2.82103	0.0930369	0.102349	NA	NA	NA	NA
rs2200892	X	56649281	+	C	G	2385	0.118997	0.0709331	2.81431	0.0934271	0.102759	NA	NA	NA	NA
rs5910193	X	116692785	-	A	T	2384	-0.107951	0.0644841	2.80253	0.0941159	0.103482	NA	NA	NA	NA
rs1523192	X	115184831	-	A	G	2385	0.105309	0.0629132	2.80185	0.0941558	0.103523	NA	NA	NA	NA
rs5916647	X	4523943	-	C	T	2384	0.105975	0.0633854	2.79529	0.0945414	0.103928	NA	NA	NA	NA
rs2407769	X	12124586	-	C	T	2373	0.105438	0.0630676	2.79498	0.0945598	0.103947	NA	NA	NA	NA
rs5961631	X	5068980	-	C	G	2385	0.144544	0.0864793	2.79369	0.0946359	0.104027	NA	NA	NA	NA
rs443731	X	67990048	+	C	T	2385	-0.104456	0.0625115	2.79218	0.0947253	0.104121	NA	NA	NA	NA
rs5935270	X	12143069	-	G	T	2385	-0.105078	0.06291	2.78989	0.0948606	0.104263	NA	NA	NA	NA
rs1442282	X	147769296	+	A	T	2377	0.183033	0.109597	2.7891	0.0949076	0.104312	NA	NA	NA	NA
rs17347705	X	24983066	-	C	T	2385	0.236319	0.141545	2.78748	0.0950037	0.104413	NA	NA	NA	NA
rs5937044	X	70117418	-	C	T	2379	0.105604	0.063301	2.78316	0.0952599	0.104681	NA	NA	NA	NA
rs6638414	X	53706717	+	A	G	2375	0.104857	0.0628541	2.7831	0.0952634	0.104685	NA	NA	NA	NA
rs17312177	X	37491216	-	C	G	2385	0.137172	0.0822827	2.77915	0.0954991	0.104932	NA	NA	NA	NA
rs7877969	X	118133513	+	A	C	2384	-0.110988	0.0666046	2.7768	0.0956393	0.105079	NA	NA	NA	NA
rs5941460	X	89228891	+	C	T	2385	0.112131	0.0673375	2.77293	0.0958708	0.105322	NA	NA	NA	NA
rs1195341	X	41619149	+	C	T	2384	-0.123152	0.0739598	2.77264	0.0958877	0.10534	NA	NA	NA	NA
rs1113265	X	79585249	-	C	G	2385	-0.12009	0.0721267	2.77216	0.0959166	0.10537	NA	NA	NA	NA
rs4826054	X	77670597	-	C	T	2378	0.134446	0.0807974	2.76887	0.0961137	0.105577	NA	NA	NA	NA
rs2386513	X	120918505	-	C	T	2383	0.104854	0.0630174	2.76852	0.0961352	0.105599	NA	NA	NA	NA
rs5966755	X	96650503	-	C	T	2381	-0.104795	0.0630325	2.76408	0.0964018	0.105879	NA	NA	NA	NA
rs864570	X	41668668	+	A	G	2380	-0.123031	0.074027	2.76215	0.0965184	0.106001	NA	NA	NA	NA
rs2369380	X	6114164	-	G	T	2374	-0.200749	0.120829	2.76036	0.0966266	0.106114	NA	NA	NA	NA
rs2361562	X	134990554	+	A	G	2385	-0.106175	0.0639227	2.7589	0.0967148	0.106207	NA	NA	NA	NA
rs6528627	X	138381970	-	G	T	2384	-0.132549	0.079802	2.75882	0.0967196	0.106212	NA	NA	NA	NA
rs5972314	X	30954369	-	A	C	2383	-0.114507	0.0689419	2.75863	0.0967308	0.106223	NA	NA	NA	NA
rs5977112	X	128545248	-	C	T	2382	-0.128403	0.0773822	2.7534	0.0970478	0.106555	NA	NA	NA	NA
rs5928061	X	32563209	-	A	G	2380	0.136396	0.0822282	2.75147	0.0971653	0.106679	NA	NA	NA	NA
rs5935262	X	12125319	-	A	T	2383	0.104273	0.0629054	2.74768	0.0973956	0.10692	NA	NA	NA	NA
rs2157404	X	85572291	-	C	T	2378	-0.134832	0.0813961	2.74398	0.0976211	0.107156	NA	NA	NA	NA
rs5979365	X	10821206	+	C	T	2383	0.222486	0.134433	2.73901	0.0979253	0.107475	NA	NA	NA	NA
rs5931020	X	125417568	-	C	T	2385	-0.104734	0.0633276	2.73522	0.0981582	0.107719	NA	NA	NA	NA
rs5933481	X	133915684	+	A	G	2380	0.116538	0.0704679	2.73499	0.098172	0.107733	NA	NA	NA	NA
rs2024159	X	7176212	+	A	C	2385	-0.113225	0.0684757	2.73406	0.098229	0.107793	NA	NA	NA	NA
rs5970056	X	150408868	+	C	G	2376	0.230243	0.139292	2.73226	0.0983398	0.107909	NA	NA	NA	NA
rs11091138	X	44816641	+	C	G	2381	0.22499	0.136128	2.73167	0.0983761	0.107947	NA	NA	NA	NA
rs5975489	X	133976921	-	C	T	2383	-0.104088	0.062986	2.73094	0.0984215	0.107994	NA	NA	NA	NA
rs2702237	X	16158274	+	A	T	2381	-0.105648	0.0639416	2.72995	0.0984826	0.108058	NA	NA	NA	NA
rs5935784	X	14544667	+	C	T	2381	-0.113718	0.0689724	2.71835	0.0992004	0.10881	NA	NA	NA	NA
rs4825716	X	119700230	+	A	G	2383	0.109561	0.0664962	2.71469	0.0994281	0.109048	NA	NA	NA	NA
rs217994	X	118443224	+	A	G	2384	-0.102705	0.0623482	2.71355	0.0994992	0.109122	NA	NA	NA	NA
rs2746112	X	136440886	+	C	T	2380	0.102722	0.062367	2.71281	0.0995452	0.109171	NA	NA	NA	NA
rs5916527	X	4139081	+	A	C	2384	0.182327	0.110707	2.71238	0.0995722	0.109199	NA	NA	NA	NA
rs5956652	X	123348509	+	C	T	2384	0.103489	0.0628449	2.71172	0.0996134	0.109242	NA	NA	NA	NA
rs12842136	X	32928667	-	A	G	2381	0.291229	0.177253	2.6995	0.10038	0.110044	NA	NA	NA	NA
rs5910186	X	116682098	-	A	G	2385	0.105803	0.0644343	2.69624	0.100585	0.110259	NA	NA	NA	NA
rs9988233	X	4533700	-	C	T	2383	0.104052	0.0633839	2.69489	0.10067	0.110348	NA	NA	NA	NA
rs5919645	X	143687116	-	G	T	2374	0.148701	0.0906327	2.69188	0.100861	0.110547	NA	NA	NA	NA
rs7885928	X	5707701	+	C	T	2372	0.160757	0.0980112	2.69023	0.100965	0.110656	NA	NA	NA	NA
rs6635218	X	134979824	+	A	C	2382	-0.10481	0.0639189	2.68873	0.10106	0.110756	NA	NA	NA	NA
rs7882041	X	150859725	+	G	T	2384	-0.13959	0.0851511	2.68736	0.101147	0.110847	NA	NA	NA	NA
rs2499411	X	109093250	+	A	G	2382	-0.104413	0.0637895	2.67925	0.101664	0.111387	NA	NA	NA	NA
rs5934551	X	9196015	+	A	G	2385	-0.103928	0.0635247	2.67655	0.101836	0.111567	NA	NA	NA	NA
rs5975687	X	135049024	+	A	G	2384	-0.128924	0.0788094	2.67615	0.101862	0.111594	NA	NA	NA	NA
rs859584	X	128723499	-	G	T	2384	0.428281	0.262092	2.67024	0.102241	0.11199	NA	NA	NA	NA
rs5937005	X	69994680	-	C	T	2381	-0.10282	0.0629534	2.66757	0.102412	0.112169	NA	NA	NA	NA
rs756384	X	77690936	-	G	T	2383	-0.132033	0.0809218	2.66215	0.102762	0.112534	NA	NA	NA	NA
rs5935616	X	13506182	+	C	T	2384	-0.107255	0.0657492	2.66105	0.102833	0.112609	NA	NA	NA	NA
rs41451152	X	144009367	+	C	T	2380	-0.125934	0.0772298	2.65898	0.102967	0.112749	NA	NA	NA	NA
rs16983758	X	93064813	+	A	G	2385	0.143199	0.0878334	2.65802	0.103029	0.112814	NA	NA	NA	NA
rs2158002	X	12108145	-	A	G	2379	-0.106057	0.065084	2.65541	0.103198	0.112991	NA	NA	NA	NA
rs6530432	X	11121412	+	C	T	2385	0.122071	0.0749562	2.65222	0.103406	0.113208	NA	NA	NA	NA
rs3859903	X	120369606	-	A	G	2382	-0.140857	0.0865518	2.64852	0.103646	0.113459	NA	NA	NA	NA
rs4500217	X	34663098	+	A	G	2383	-0.125148	0.0769118	2.64767	0.103702	0.113517	NA	NA	NA	NA
rs16987075	X	111867896	+	A	C	2385	-0.195754	0.120412	2.64291	0.104013	0.113842	NA	NA	NA	NA
rs2939995	X	34061348	+	C	T	2377	0.109639	0.0675132	2.63723	0.104385	0.114231	NA	NA	NA	NA
rs17276442	X	53341687	+	C	T	2384	0.25327	0.156005	2.63567	0.104488	0.114338	NA	NA	NA	NA
rs5920468	X	144120517	+	A	G	2384	0.101178	0.062326	2.63531	0.104511	0.114363	NA	NA	NA	NA
rs11152499	X	3348346	-	A	G	2381	-0.10895	0.0671698	2.63092	0.104801	0.114665	NA	NA	NA	NA
rs12014135	X	31821329	+	G	T	2376	0.106041	0.0654116	2.62808	0.104989	0.114861	NA	NA	NA	NA
rs4240136	X	134038917	-	A	G	2384	-0.121427	0.0749501	2.62475	0.105209	0.115091	NA	NA	NA	NA
rs5978993	X	8901312	+	A	T	2382	-0.122044	0.0754156	2.61884	0.105601	0.115501	NA	NA	NA	NA
rs12558151	X	152255911	-	A	G	2382	0.109274	0.0676376	2.61008	0.106186	0.116111	NA	NA	NA	NA
rs1930976	X	56926995	+	A	G	2384	-0.124151	0.0768594	2.6092	0.106245	0.116173	NA	NA	NA	NA
rs1029454	X	72474645	-	A	T	2385	0.132252	0.0818889	2.6083	0.106306	0.116236	NA	NA	NA	NA
rs6645853	X	116693507	-	C	T	2385	-0.104031	0.0644406	2.60619	0.106448	0.116384	NA	NA	NA	NA
rs5935592	X	13445251	+	A	G	2385	0.101891	0.0631446	2.60377	0.10661	0.116554	NA	NA	NA	NA
rs2266828	X	149374751	-	A	G	2385	-0.103592	0.0642161	2.60236	0.106705	0.116652	NA	NA	NA	NA
rs16997645	X	4141703	-	C	T	2377	0.178949	0.110976	2.60018	0.106852	0.116806	NA	NA	NA	NA
rs7888873	X	119232875	+	C	G	2381	0.197415	0.122431	2.60002	0.106863	0.116817	NA	NA	NA	NA
rs7059744	X	92836034	+	G	T	2379	-0.103715	0.064354	2.59735	0.107042	0.117005	NA	NA	NA	NA
rs5976270	X	138002621	-	A	C	2384	-0.109138	0.0677839	2.5924	0.107377	0.117354	NA	NA	NA	NA
rs5935142	X	11632493	+	A	G	2385	0.118529	0.0736467	2.59025	0.107523	0.117506	NA	NA	NA	NA
rs5960831	X	56910641	+	C	T	2383	-0.123667	0.0768643	2.58854	0.107639	0.117627	NA	NA	NA	NA
rs6528766	X	139761051	-	G	T	2384	-0.13707	0.0851998	2.58826	0.107659	0.117648	NA	NA	NA	NA
rs2506765	X	47538682	+	A	G	2385	-0.101354	0.0630092	2.58744	0.107714	0.117706	NA	NA	NA	NA
rs1611998	X	78489189	-	A	G	2378	0.10198	0.0634263	2.58516	0.107869	0.117867	NA	NA	NA	NA
rs5960119	X	55986562	+	C	T	2378	0.11687	0.0726907	2.58491	0.107886	0.117885	NA	NA	NA	NA
rs2746111	X	136441010	+	C	T	2382	-0.0999615	0.0622018	2.58261	0.108043	0.118049	NA	NA	NA	NA
rs6641022	X	12413344	-	A	G	2385	-0.117862	0.0733653	2.58089	0.108161	0.118171	NA	NA	NA	NA
rs320986	X	77576907	-	C	T	2385	-0.114883	0.0715191	2.58028	0.108202	0.118215	NA	NA	NA	NA
rs5909732	X	119595540	+	A	C	2385	0.124577	0.0775899	2.57788	0.108367	0.118386	NA	NA	NA	NA
rs4824635	X	47520635	-	G	T	2377	-0.101538	0.0632473	2.57733	0.108404	0.118425	NA	NA	NA	NA
rs1206218	X	136312452	+	A	T	2376	-0.390904	0.243547	2.57617	0.108484	0.118508	NA	NA	NA	NA
rs2316885	X	56929320	+	C	T	2385	0.123353	0.0768677	2.57521	0.10855	0.118577	NA	NA	NA	NA
rs1279781	X	123125683	-	C	T	2385	-0.117105	0.0729813	2.57472	0.108583	0.118612	NA	NA	NA	NA
rs4830998	X	15778401	+	A	G	2379	0.119134	0.0743505	2.56746	0.109083	0.119133	NA	NA	NA	NA
rs7052935	X	23390706	+	C	T	2382	0.10078	0.0629153	2.5659	0.10919	0.119245	NA	NA	NA	NA
rs2179580	X	58008397	-	A	G	2384	0.114583	0.0715361	2.56561	0.10921	0.119265	NA	NA	NA	NA
rs1562605	X	4961075	+	C	T	2378	0.232666	0.145483	2.55764	0.109762	0.119841	NA	NA	NA	NA
rs5936456	X	147766282	-	A	C	2384	-0.171994	0.107574	2.55629	0.109856	0.119939	NA	NA	NA	NA
rs5960833	X	56911596	+	C	T	2381	-0.122748	0.0768763	2.54941	0.110335	0.120438	NA	NA	NA	NA
rs17282178	X	95577476	+	G	T	2385	-0.174839	0.109563	2.54652	0.110538	0.120649	NA	NA	NA	NA
rs6640134	X	8397993	+	C	T	2385	-0.164276	0.102951	2.54614	0.110564	0.120676	NA	NA	NA	NA
rs4830923	X	15072798	-	C	T	2384	-0.101103	0.0633955	2.54336	0.110759	0.120879	NA	NA	NA	NA
rs225050	X	29077730	-	C	T	2384	-0.108504	0.0680388	2.54317	0.110772	0.120893	NA	NA	NA	NA
rs1409993	X	69182937	-	C	T	2385	0.104837	0.0657492	2.54244	0.110824	0.120947	NA	NA	NA	NA
rs225061	X	29062143	+	A	C	2383	0.131563	0.082522	2.54171	0.110875	0.121	NA	NA	NA	NA
rs11797927	X	134545034	+	C	T	2383	0.132406	0.083057	2.54133	0.110901	0.121028	NA	NA	NA	NA
rs2495622	X	117737020	+	G	T	2384	0.135844	0.0852258	2.54063	0.110951	0.121079	NA	NA	NA	NA
rs1613710	X	92995670	-	A	G	2385	0.100022	0.0627534	2.54049	0.11096	0.121089	NA	NA	NA	NA
rs2404797	X	8755378	-	C	T	2383	-0.10051	0.0630665	2.53995	0.110999	0.121129	NA	NA	NA	NA
rs5973533	X	35818867	+	A	C	2385	0.150211	0.0943045	2.5371	0.111199	0.121337	NA	NA	NA	NA
rs4844081	X	147889307	+	C	T	2377	-0.234953	0.14751	2.537	0.111206	0.121345	NA	NA	NA	NA
rs535036	X	114143913	+	G	T	2384	-0.134787	0.0846683	2.53428	0.111398	0.121545	NA	NA	NA	NA
rs321035	X	77522870	+	A	G	2380	-0.114095	0.071679	2.53364	0.111443	0.121592	NA	NA	NA	NA
rs1937245	X	125186627	+	C	T	2384	-0.108093	0.0679688	2.52914	0.111761	0.121923	NA	NA	NA	NA
rs5904524	X	22244379	-	C	T	2375	-0.100481	0.0631911	2.52843	0.111811	0.121975	NA	NA	NA	NA
rs4826518	X	56906500	-	A	T	2382	0.122227	0.0768815	2.5275	0.111878	0.122045	NA	NA	NA	NA
rs5945702	X	102882869	-	C	T	2384	0.100491	0.0633521	2.5161	0.112689	0.122889	NA	NA	NA	NA
rs1921930	X	13090626	+	A	T	2385	-0.110114	0.0694432	2.51434	0.112815	0.12302	NA	NA	NA	NA
rs6608202	X	120315026	+	A	G	2385	-0.107263	0.0676647	2.51292	0.112916	0.123126	NA	NA	NA	NA
rs17258329	X	120289517	-	A	G	2385	-0.107848	0.0680471	2.5119	0.112989	0.123202	NA	NA	NA	NA
rs6526129	X	151732760	-	C	T	2385	-0.208876	0.131817	2.51092	0.11306	0.123275	NA	NA	NA	NA
rs5927312	X	34670777	-	C	T	2385	0.121409	0.0766191	2.51089	0.113062	0.123277	NA	NA	NA	NA
rs10521763	X	130047404	-	A	G	2384	-0.174486	0.110181	2.50792	0.113275	0.1235	NA	NA	NA	NA
rs2499412	X	109093197	-	C	T	2385	0.100633	0.0637222	2.49401	0.114281	0.124546	NA	NA	NA	NA
rs5933968	X	12131857	-	C	T	2381	-0.0997226	0.0631533	2.49342	0.114323	0.12459	NA	NA	NA	NA
rs956784	X	13629412	-	C	T	2379	-0.100155	0.063447	2.49184	0.114438	0.12471	NA	NA	NA	NA
rs1555058	X	141033707	+	A	G	2385	-0.103412	0.0655303	2.49035	0.114546	0.124822	NA	NA	NA	NA
rs2106712	X	12984906	-	A	C	2374	-0.101964	0.0646476	2.48766	0.114743	0.125026	NA	NA	NA	NA
rs12008417	X	129474039	+	C	G	2382	0.115666	0.0733517	2.48651	0.114826	0.125113	NA	NA	NA	NA
rs3935725	X	22643958	-	C	T	2385	0.106523	0.0676158	2.48193	0.115161	0.125462	NA	NA	NA	NA
rs6529757	X	4060459	-	A	C	2380	0.113848	0.0722814	2.48084	0.11524	0.125544	NA	NA	NA	NA
rs206029	X	39413124	-	C	G	2385	0.100967	0.0641042	2.48075	0.115247	0.125551	NA	NA	NA	NA
rs12840385	X	129473499	+	A	G	2383	-0.115538	0.0733842	2.4788	0.115391	0.1257	NA	NA	NA	NA
rs7878582	X	114281260	-	C	T	2374	0.142881	0.0907613	2.47825	0.11543	0.125742	NA	NA	NA	NA
rs6610619	X	41576301	-	A	G	2372	-0.117244	0.0744785	2.47811	0.115441	0.125752	NA	NA	NA	NA
rs5916052	X	5325050	+	A	C	2381	-0.125163	0.0795312	2.47672	0.115543	0.125859	NA	NA	NA	NA
rs12013728	X	12826616	+	A	G	2385	-0.0983176	0.0624788	2.47627	0.115576	0.125893	NA	NA	NA	NA
rs1391622	X	123201283	-	A	G	2379	-0.103483	0.0657658	2.47594	0.1156	0.125919	NA	NA	NA	NA
rs6642976	X	111154904	-	C	T	2381	0.174627	0.111043	2.47308	0.115811	0.126137	NA	NA	NA	NA
rs5910955	X	116085568	-	C	T	2379	-0.215239	0.136868	2.47306	0.115812	0.126139	NA	NA	NA	NA
rs10126799	X	39961848	-	C	T	2377	-0.102062	0.0649575	2.46871	0.116133	0.126472	NA	NA	NA	NA
rs2495626	X	117742946	-	A	G	2385	0.134255	0.0854608	2.4679	0.116193	0.126535	NA	NA	NA	NA
rs6651642	X	44772394	-	C	T	2375	0.2125	0.135359	2.4646	0.116437	0.126789	NA	NA	NA	NA
rs2238867	X	9532536	-	C	T	2385	-0.115002	0.0732655	2.46385	0.116493	0.126847	NA	NA	NA	NA
rs548851	X	143789798	+	A	G	2383	-0.103135	0.0657129	2.46326	0.116537	0.126892	NA	NA	NA	NA
rs1815943	X	87484406	+	G	T	2385	-0.152972	0.0974836	2.46242	0.116599	0.126957	NA	NA	NA	NA
rs2891670	X	144329446	+	A	G	2385	-0.11509	0.0733583	2.46138	0.116676	0.127037	NA	NA	NA	NA
rs6522866	X	94122539	-	A	T	2378	0.103646	0.0661156	2.45753	0.116963	0.127335	NA	NA	NA	NA
rs12858266	X	106882983	+	A	C	2377	-0.250284	0.159709	2.45588	0.117085	0.127462	NA	NA	NA	NA
rs5916284	X	6001181	-	A	G	2384	0.102842	0.0656905	2.45097	0.117452	0.127844	NA	NA	NA	NA
rs11796502	X	6760580	-	A	G	2383	-0.112319	0.0718094	2.44648	0.117789	0.128193	NA	NA	NA	NA
rs5925593	X	23639557	+	A	C	2381	-0.127319	0.0814597	2.44288	0.118059	0.128475	NA	NA	NA	NA
rs5908087	X	140929409	-	C	T	2383	0.173099	0.110754	2.44269	0.118073	0.128489	NA	NA	NA	NA
rs2361185	X	119158662	-	A	G	2374	0.113363	0.0725806	2.43949	0.118314	0.128739	NA	NA	NA	NA
rs2804388	X	68894831	+	G	T	2385	0.0995673	0.063829	2.43331	0.118782	0.129225	NA	NA	NA	NA
rs5973172	X	34308636	+	A	C	2380	0.122171	0.0784656	2.42427	0.119469	0.129938	NA	NA	NA	NA
rs41356147	X	4139809	+	C	T	2383	0.172538	0.110816	2.42418	0.119476	0.129946	NA	NA	NA	NA
rs5988201	X	114167171	+	C	G	2383	0.132503	0.0851103	2.42374	0.119509	0.12998	NA	NA	NA	NA
rs17000490	X	130360505	+	C	T	2383	-0.146742	0.09427	2.42305	0.119562	0.130036	NA	NA	NA	NA
rs5952167	X	115443400	+	C	T	2379	-0.208181	0.133749	2.42269	0.119589	0.130064	NA	NA	NA	NA
rs1937243	X	125186924	-	A	T	2384	0.105758	0.0679594	2.42175	0.119662	0.130139	NA	NA	NA	NA
rs7055939	X	44722406	-	C	T	2376	-0.219783	0.141293	2.41962	0.119824	0.130307	NA	NA	NA	NA
rs1386921	X	120985153	-	C	T	2382	-0.117795	0.0757396	2.41885	0.119883	0.130368	NA	NA	NA	NA
rs11094192	X	70112769	+	C	T	2384	0.0985792	0.0634025	2.41745	0.11999	0.130479	NA	NA	NA	NA
rs5926332	X	23361804	+	A	C	2379	-0.107324	0.0690296	2.41724	0.120006	0.130496	NA	NA	NA	NA
rs2266829	X	149375083	-	C	T	2378	0.0999662	0.0643072	2.4165	0.120063	0.130555	NA	NA	NA	NA
rs1818617	X	84032189	+	A	C	2379	0.202194	0.130172	2.41268	0.120356	0.13086	NA	NA	NA	NA
rs926046	X	150166381	-	C	T	2385	-0.100434	0.0647451	2.40631	0.120847	0.131369	NA	NA	NA	NA
rs17325533	X	123453384	-	A	G	2382	-0.165194	0.106524	2.4049	0.120955	0.131482	NA	NA	NA	NA
rs5963309	X	37543996	-	C	T	2381	-0.127917	0.0825696	2.40003	0.121333	0.131874	NA	NA	NA	NA
rs2267494	X	40934808	+	C	T	2385	-0.160359	0.103526	2.39931	0.121389	0.131932	NA	NA	NA	NA
rs6620161	X	95913806	-	A	G	2385	-0.148097	0.0956394	2.39783	0.121504	0.132051	NA	NA	NA	NA
rs2247035	X	117756115	-	G	T	2383	-0.136385	0.0881816	2.39209	0.121951	0.132515	NA	NA	NA	NA
rs2214190	X	109096089	+	C	G	2383	0.0985282	0.0637201	2.39094	0.12204	0.132608	NA	NA	NA	NA
rs4893560	X	29229849	-	C	T	2385	-0.0986526	0.0638132	2.38999	0.122115	0.132685	NA	NA	NA	NA
rs5960190	X	56651979	+	C	T	2385	-0.109855	0.0710677	2.38943	0.122158	0.13273	NA	NA	NA	NA
rs7060838	X	85957149	+	A	G	2380	-0.0983287	0.0636139	2.38922	0.122174	0.132747	NA	NA	NA	NA
rs5927267	X	34293910	+	C	T	2385	0.103777	0.0671453	2.38875	0.122211	0.132785	NA	NA	NA	NA
rs16983685	X	5372522	+	A	T	2385	-0.188444	0.121979	2.38668	0.122373	0.132953	NA	NA	NA	NA
rs5987655	X	102135161	+	A	T	2378	-0.109268	0.0707691	2.38394	0.122588	0.133176	NA	NA	NA	NA
rs6636315	X	140351668	-	C	T	2380	-0.131004	0.0848979	2.38109	0.122812	0.133408	NA	NA	NA	NA
rs475025	X	154138131	-	C	T	2385	0.117296	0.0760434	2.37926	0.122956	0.133557	NA	NA	NA	NA
rs321034	X	77521778	-	A	C	2384	-0.110262	0.0715003	2.37815	0.123044	0.133648	NA	NA	NA	NA
rs7472219	X	77717796	-	C	T	2382	-0.12436	0.0806744	2.37622	0.123195	0.133806	NA	NA	NA	NA
rs5942971	X	109702874	-	A	G	2384	0.0969042	0.0629082	2.37285	0.123461	0.134082	NA	NA	NA	NA
rs179830	X	49663097	+	A	G	2384	-0.123966	0.0805146	2.37059	0.12364	0.134267	NA	NA	NA	NA
rs2475818	X	109072914	+	A	G	2383	0.147467	0.0959804	2.36062	0.124432	0.135089	NA	NA	NA	NA
rs716209	X	121630018	+	C	G	2378	-0.098842	0.0643416	2.35993	0.124488	0.135146	NA	NA	NA	NA
rs5964151	X	37555673	-	A	C	2382	0.127043	0.0827072	2.35949	0.124523	0.135183	NA	NA	NA	NA
rs952077	X	13856751	-	C	T	2377	-0.106356	0.0692925	2.35589	0.12481	0.13548	NA	NA	NA	NA
rs2064070	X	43493626	-	A	T	2385	-0.10718	0.0698316	2.35573	0.124824	0.135494	NA	NA	NA	NA
rs1726211	X	3200297	+	C	T	2381	-0.160509	0.104624	2.35362	0.124993	0.135669	NA	NA	NA	NA
rs12009117	X	4930994	+	C	T	2382	0.214064	0.139558	2.35275	0.125062	0.135741	NA	NA	NA	NA
rs16996558	X	121043470	-	A	G	2385	0.114894	0.0749623	2.34915	0.125352	0.136041	NA	NA	NA	NA
rs4828863	X	23405723	-	A	C	2378	0.107321	0.0701053	2.34349	0.125807	0.136513	NA	NA	NA	NA
rs11797054	X	85956711	+	A	T	2378	-0.0974983	0.0637045	2.34236	0.125899	0.136608	NA	NA	NA	NA
rs5949319	X	94893965	+	A	C	2384	-0.114491	0.0748304	2.34091	0.126016	0.13673	NA	NA	NA	NA
rs2782710	X	93621313	-	A	G	2373	-0.145481	0.0951509	2.33769	0.126277	0.137	NA	NA	NA	NA
rs2158001	X	12156534	-	C	T	2381	-0.0988975	0.0647106	2.33572	0.126437	0.137166	NA	NA	NA	NA
rs1324823	X	143161720	-	A	C	2380	-0.103575	0.0677832	2.33488	0.126505	0.137236	NA	NA	NA	NA
rs1336833	X	145746162	+	A	G	2382	0.101251	0.0663186	2.33095	0.126825	0.137568	NA	NA	NA	NA
rs10521644	X	14653358	-	A	G	2384	0.108506	0.0711213	2.32759	0.127098	0.137851	NA	NA	NA	NA
rs5937156	X	68261039	+	A	G	2382	-0.102229	0.067018	2.32684	0.12716	0.137915	NA	NA	NA	NA
rs2804386	X	68893643	+	A	G	2378	-0.0973936	0.0638698	2.32525	0.12729	0.138049	NA	NA	NA	NA
rs5975662	X	134989208	-	A	C	2375	-0.0977166	0.0640907	2.3246	0.127343	0.138105	NA	NA	NA	NA
rs17311508	X	145174984	-	A	G	2383	0.243171	0.159525	2.32362	0.127423	0.138188	NA	NA	NA	NA
rs2213619	X	128104558	-	A	C	2385	-0.0981738	0.0644131	2.32296	0.127477	0.138243	NA	NA	NA	NA
rs1458737	X	144125097	-	C	T	2377	-0.0950568	0.062495	2.31353	0.128252	0.139046	NA	NA	NA	NA
rs16985016	X	8445023	+	A	G	2384	0.120689	0.0793817	2.31149	0.128421	0.139221	NA	NA	NA	NA
rs5925428	X	149711139	-	C	T	2385	-0.106159	0.0698849	2.30751	0.12875	0.139561	NA	NA	NA	NA
rs5961378	X	5817317	+	A	G	2385	0.11164	0.0734934	2.3075	0.128751	0.139563	NA	NA	NA	NA
rs5937561	X	75619617	-	A	G	2385	-0.114632	0.0754848	2.30618	0.12886	0.139675	NA	NA	NA	NA
rs5963327	X	37558163	+	G	T	2378	0.12574	0.0828035	2.30596	0.128879	0.139695	NA	NA	NA	NA
rs4844144	X	70138266	+	C	G	2379	0.0955097	0.0629095	2.30496	0.128962	0.139781	NA	NA	NA	NA
rs5979785	X	12881445	-	A	G	2380	-0.110239	0.0726626	2.3017	0.129232	0.14006	NA	NA	NA	NA
rs1771600	X	128714683	+	C	T	2382	0.278434	0.183725	2.29673	0.129647	0.140489	NA	NA	NA	NA
rs5953652	X	140909336	+	A	G	2374	-0.146454	0.0966476	2.29626	0.129686	0.14053	NA	NA	NA	NA
rs4422908	X	37526470	+	A	C	2377	-0.12518	0.0826199	2.29564	0.129738	0.140583	NA	NA	NA	NA
rs5926852	X	27580566	-	A	G	2385	-0.0945843	0.0625858	2.28395	0.130719	0.141599	NA	NA	NA	NA
rs170606	X	32453947	-	C	T	2384	-0.142663	0.0944557	2.28123	0.130948	0.141836	NA	NA	NA	NA
rs2522940	X	16450692	-	A	C	2385	-0.116147	0.0769517	2.27814	0.131209	0.142106	NA	NA	NA	NA
rs4826866	X	4065996	-	A	G	2381	-0.108918	0.0721958	2.27603	0.131388	0.14229	NA	NA	NA	NA
rs12390115	X	120313512	-	C	T	2383	-0.10209	0.0677119	2.27321	0.131627	0.142538	NA	NA	NA	NA
rs12011292	X	114141075	+	C	T	2383	0.128228	0.085051	2.27305	0.131641	0.142552	NA	NA	NA	NA
rs5925599	X	23664428	+	A	G	2383	-0.0965399	0.0640667	2.27064	0.131845	0.142764	NA	NA	NA	NA
rs5916657	X	4534847	+	A	T	2377	-0.0962775	0.0639156	2.26901	0.131985	0.142908	NA	NA	NA	NA
rs2254586	X	117739532	-	A	C	2384	-0.128225	0.085257	2.26196	0.132586	0.14353	NA	NA	NA	NA
rs217989	X	118436563	-	C	G	2385	-0.0936865	0.0623016	2.26128	0.132644	0.14359	NA	NA	NA	NA
rs952836	X	40229031	-	C	T	2382	0.102754	0.0683903	2.25739	0.132978	0.143935	NA	NA	NA	NA
rs574386	X	154500683	+	C	T	2382	0.113634	0.0756438	2.25667	0.13304	0.143999	NA	NA	NA	NA
rs11095947	X	141066233	-	C	T	2384	-0.0972955	0.064888	2.24831	0.13376	0.144743	NA	NA	NA	NA
rs6621137	X	100804715	-	C	T	2382	-0.0986165	0.0657762	2.24782	0.133803	0.144788	NA	NA	NA	NA
rs16983501	X	99603641	+	A	G	2382	0.205979	0.137431	2.24633	0.133931	0.144921	NA	NA	NA	NA
rs845118	X	7797470	-	C	T	2385	-0.137847	0.0919809	2.24594	0.133965	0.144956	NA	NA	NA	NA
rs721047	X	12412616	+	C	T	2384	-0.109832	0.0732999	2.24517	0.134033	0.145025	NA	NA	NA	NA
rs10126993	X	35795718	+	A	T	2380	-0.151815	0.101321	2.24505	0.134043	0.145035	NA	NA	NA	NA
rs1518982	X	33555118	+	A	G	2385	-0.101425	0.0677108	2.24375	0.134156	0.145152	NA	NA	NA	NA
rs17095852	X	114144048	-	A	C	2384	0.127402	0.0850595	2.24339	0.134187	0.145184	NA	NA	NA	NA
rs17253104	X	86536638	+	A	G	2372	-0.15082	0.100696	2.24332	0.134193	0.14519	NA	NA	NA	NA
rs5942652	X	109717370	-	A	G	2381	0.0942832	0.0629941	2.24011	0.134471	0.145479	NA	NA	NA	NA
rs6636538	X	140861017	-	C	T	2385	0.0935651	0.0625153	2.24004	0.134478	0.145485	NA	NA	NA	NA
rs1842569	X	121318042	-	C	T	2384	0.136335	0.0911855	2.23544	0.134879	0.145899	NA	NA	NA	NA
rs4828400	X	86060129	+	A	G	2383	-0.116047	0.0776414	2.23399	0.135005	0.14603	NA	NA	NA	NA
rs5987668	X	102215917	-	C	T	2385	0.0961328	0.0643592	2.23111	0.135256	0.146289	NA	NA	NA	NA
rs4578093	X	120784909	-	A	T	2385	0.162531	0.108907	2.2272	0.1356	0.146644	NA	NA	NA	NA
rs2284116	X	40936724	+	G	T	2383	-0.155439	0.104162	2.22689	0.135627	0.146672	NA	NA	NA	NA
rs5934009	X	12412714	+	A	C	2381	0.109421	0.0733358	2.22625	0.135683	0.14673	NA	NA	NA	NA
rs12156761	X	12975521	-	A	G	2382	-0.0940144	0.0630181	2.22566	0.135735	0.146784	NA	NA	NA	NA
rs2073043	X	149392677	+	A	G	2385	-0.139196	0.0933661	2.22267	0.135998	0.147055	NA	NA	NA	NA
rs3126417	X	37381289	+	A	G	2384	0.120276	0.0806882	2.22196	0.13606	0.147119	NA	NA	NA	NA
rs6520735	X	40943987	-	A	G	2383	-0.155265	0.104194	2.22055	0.136185	0.147248	NA	NA	NA	NA
rs17311504	X	69204912	+	A	C	2385	0.340084	0.228241	2.22016	0.136219	0.147284	NA	NA	NA	NA
rs5915686	X	3979879	-	A	T	2385	0.225509	0.151389	2.21889	0.136331	0.147399	NA	NA	NA	NA
rs3117506	X	37381202	-	G	T	2384	0.120729	0.0810635	2.21806	0.136405	0.147476	NA	NA	NA	NA
rs6609239	X	43262514	-	C	T	2378	-0.106002	0.0711856	2.2174	0.136462	0.147535	NA	NA	NA	NA
rs5916432	X	3979941	+	G	T	2384	0.225146	0.151396	2.21158	0.136979	0.148068	NA	NA	NA	NA
rs952076	X	13856877	-	A	G	2384	-0.103091	0.0693321	2.21091	0.137037	0.148129	NA	NA	NA	NA
rs1526470	X	4060477	-	A	G	2385	-0.107053	0.0720262	2.20912	0.137197	0.148294	NA	NA	NA	NA
rs5934958	X	7276199	-	A	G	2383	0.10444	0.0702892	2.20778	0.137316	0.148417	NA	NA	NA	NA
rs10481828	X	115419119	+	C	T	2378	-0.198399	0.133538	2.20735	0.137354	0.148456	NA	NA	NA	NA
rs7891310	X	29851840	-	C	G	2385	0.119676	0.080582	2.20567	0.137504	0.148611	NA	NA	NA	NA
rs6523053	X	95901004	+	A	G	2385	-0.141861	0.0955675	2.20347	0.137701	0.148814	NA	NA	NA	NA
rs5941048	X	91319886	+	A	C	2378	-0.0944007	0.0636164	2.20197	0.137834	0.148952	NA	NA	NA	NA
rs5939487	X	3229129	-	C	T	2385	-0.0951487	0.0641362	2.20089	0.137931	0.149052	NA	NA	NA	NA
rs16989995	X	31902974	+	C	T	2381	-0.198304	0.133739	2.1986	0.138136	0.149263	NA	NA	NA	NA
rs221406	X	27465679	+	A	G	2385	0.0936755	0.0631822	2.19817	0.138174	0.149303	NA	NA	NA	NA
rs4828084	X	96600070	-	C	T	2381	0.0947531	0.0639363	2.1963	0.138342	0.149476	NA	NA	NA	NA
rs6612706	X	56943574	-	C	T	2374	-0.114276	0.0771113	2.19621	0.138351	0.149485	NA	NA	NA	NA
rs5923649	X	85958889	-	A	G	2384	-0.0941834	0.063558	2.19588	0.138381	0.149515	NA	NA	NA	NA
rs4262422	X	22245322	-	C	T	2379	-0.0930338	0.0628088	2.19402	0.138547	0.149687	NA	NA	NA	NA
rs1635216	X	3230719	+	A	G	2385	0.0949878	0.0641411	2.19312	0.138628	0.149771	NA	NA	NA	NA
rs1591015	X	56038145	+	A	G	2380	-0.107303	0.0724781	2.19183	0.138745	0.149891	NA	NA	NA	NA
rs5913144	X	79029744	+	A	G	2385	-0.105593	0.0713301	2.19142	0.138781	0.149929	NA	NA	NA	NA
rs11175	X	23632756	+	A	G	2384	0.114207	0.0772586	2.18522	0.139341	0.150507	NA	NA	NA	NA
rs1978110	X	12182964	-	C	T	2384	0.0992174	0.067138	2.18393	0.139458	0.150627	NA	NA	NA	NA
rs2095249	X	56934163	+	C	G	2385	-0.11349	0.0768322	2.18187	0.139645	0.15082	NA	NA	NA	NA
rs7887842	X	124988452	+	A	G	2381	0.100198	0.0678362	2.18169	0.139661	0.150837	NA	NA	NA	NA
rs2055064	X	27624866	+	A	G	2384	-0.158402	0.107308	2.17901	0.139905	0.151088	NA	NA	NA	NA
rs5934286	X	6940694	+	C	T	2382	0.104035	0.0705622	2.17376	0.140382	0.151581	NA	NA	NA	NA
rs768272	X	32164473	+	A	G	2380	-0.18143	0.123069	2.17331	0.140424	0.151624	NA	NA	NA	NA
rs6639695	X	6831105	+	A	G	2384	0.102694	0.0696989	2.17088	0.140645	0.151852	NA	NA	NA	NA
rs9887051	X	33303090	+	C	T	2383	0.137788	0.0935399	2.16986	0.140739	0.151949	NA	NA	NA	NA
rs4825731	X	119795520	-	C	T	2379	-0.144152	0.0979043	2.1679	0.140919	0.152134	NA	NA	NA	NA
rs225451	X	29103208	+	A	G	2385	-0.0936839	0.0636408	2.167	0.141001	0.152219	NA	NA	NA	NA
rs5951418	X	22198742	-	A	G	2384	-0.175516	0.119279	2.16524	0.141162	0.152385	NA	NA	NA	NA
rs2065662	X	136143643	+	A	G	2384	-0.107719	0.0732072	2.16508	0.141177	0.152401	NA	NA	NA	NA
rs6627064	X	144009998	-	C	T	2384	-0.113814	0.0773667	2.16412	0.141266	0.152492	NA	NA	NA	NA
rs1527036	X	3231824	+	A	G	2385	0.0943747	0.0641531	2.16409	0.141268	0.152494	NA	NA	NA	NA
rs10521847	X	143263635	-	A	G	2384	0.0965649	0.0656593	2.16295	0.141373	0.152602	NA	NA	NA	NA
rs10521726	X	123494902	-	C	T	2385	0.158758	0.107954	2.16268	0.141398	0.152628	NA	NA	NA	NA
rs17214632	X	41931082	-	A	G	2384	-0.212379	0.144443	2.16186	0.141473	0.152706	NA	NA	NA	NA
rs2148266	X	94904718	-	A	G	2380	0.109696	0.074686	2.15726	0.141897	0.153143	NA	NA	NA	NA
rs903143	X	134976149	-	A	G	2385	-0.0952923	0.0648987	2.15598	0.142016	0.153266	NA	NA	NA	NA
rs6648583	X	123160863	-	C	T	2384	0.0945746	0.0644134	2.15574	0.142038	0.153288	NA	NA	NA	NA
rs5983019	X	3046236	+	A	G	2385	0.119012	0.0810803	2.15453	0.14215	0.153404	NA	NA	NA	NA
rs3761621	X	12831931	+	C	G	2383	0.109152	0.0744235	2.15103	0.142474	0.153738	NA	NA	NA	NA
rs5936809	X	69101723	-	C	T	2385	-0.0965186	0.0658571	2.14791	0.142764	0.154036	NA	NA	NA	NA
rs1986396	X	13500679	+	A	C	2380	0.151638	0.10351	2.14611	0.142932	0.154209	NA	NA	NA	NA
rs16986741	X	111157210	-	C	T	2378	0.201801	0.137768	2.1456	0.142979	0.154258	NA	NA	NA	NA
rs7888015	X	92427733	+	C	T	2384	-0.0924367	0.0631071	2.14552	0.142987	0.154266	NA	NA	NA	NA
rs7391178	X	122005748	-	C	T	2380	-0.109427	0.0747141	2.14508	0.143027	0.154308	NA	NA	NA	NA
rs4844078	X	147873742	+	A	G	2380	0.101781	0.0694997	2.1447	0.143063	0.154344	NA	NA	NA	NA
rs5928589	X	34472920	+	A	G	2384	0.124142	0.0847709	2.1446	0.143072	0.154354	NA	NA	NA	NA
rs2353564	X	96564848	+	C	G	2383	0.0937561	0.0640322	2.14389	0.143139	0.154423	NA	NA	NA	NA
rs7056936	X	96408528	+	A	G	2382	-0.0925676	0.0632326	2.14307	0.143215	0.154501	NA	NA	NA	NA
rs2214592	X	3229343	+	C	T	2385	0.0938888	0.0641633	2.14119	0.143391	0.154683	NA	NA	NA	NA
rs5960118	X	55986438	-	C	G	2382	0.105919	0.0724095	2.13974	0.143526	0.154822	NA	NA	NA	NA
rs6627292	X	151956478	-	C	T	2381	0.258809	0.176965	2.13888	0.143607	0.154905	NA	NA	NA	NA
rs724982	X	83450000	-	C	T	2382	0.0919021	0.0628465	2.1384	0.143652	0.154951	NA	NA	NA	NA
rs2382883	X	151953345	+	A	G	2381	0.25864	0.176878	2.13818	0.143672	0.154973	NA	NA	NA	NA
rs5904730	X	145736651	-	C	T	2380	-0.0994316	0.0680085	2.13758	0.143729	0.15503	NA	NA	NA	NA
rs2205637	X	128163977	+	C	T	2385	0.0920162	0.0629571	2.13619	0.143859	0.155165	NA	NA	NA	NA
rs7891381	X	21914640	+	A	G	2385	-0.117225	0.0802894	2.13169	0.144281	0.1556	NA	NA	NA	NA
rs318156	X	96994406	-	A	T	2381	-0.121714	0.0833726	2.13125	0.144323	0.155643	NA	NA	NA	NA
rs7063795	X	19238941	+	A	G	2383	0.232579	0.159337	2.13064	0.14438	0.155702	NA	NA	NA	NA
rs4636358	X	127777881	-	C	T	2385	-0.0910468	0.0624315	2.12677	0.144745	0.156078	NA	NA	NA	NA
rs1927060	X	79425951	-	G	T	2384	0.104017	0.0713341	2.12625	0.144794	0.156129	NA	NA	NA	NA
rs6526816	X	28787137	+	A	G	2380	-0.0918822	0.0631265	2.11855	0.145524	0.15688	NA	NA	NA	NA
rs3126418	X	37381416	+	A	T	2383	0.117775	0.0809493	2.11681	0.14569	0.157051	NA	NA	NA	NA
rs16979557	X	14378552	-	C	T	2385	0.111007	0.0762989	2.11674	0.145697	0.157058	NA	NA	NA	NA
rs34036614	X	47271427	+	A	G	2385	-0.116035	0.0797589	2.11649	0.14572	0.157082	NA	NA	NA	NA
rs13340759	X	136121795	-	A	T	2382	0.106588	0.0732859	2.11533	0.145831	0.157196	NA	NA	NA	NA
rs17218352	X	125626873	+	C	T	2385	-0.156806	0.107906	2.11173	0.146174	0.157549	NA	NA	NA	NA
rs6633428	X	13852857	-	A	G	2385	-0.100676	0.0693167	2.10947	0.14639	0.157772	NA	NA	NA	NA
rs321014	X	77506717	-	A	G	2380	0.104151	0.0717107	2.10941	0.146396	0.157778	NA	NA	NA	NA
rs1015496	X	8672621	-	A	G	2384	-0.0947014	0.065262	2.10568	0.146753	0.158146	NA	NA	NA	NA
rs10521584	X	117450810	+	C	T	2385	0.135705	0.0935537	2.10412	0.146903	0.1583	NA	NA	NA	NA
rs6639338	X	5071236	+	A	G	2381	0.149215	0.10287	2.10398	0.146916	0.158314	NA	NA	NA	NA
rs4474149	X	122458057	-	A	G	2379	0.0927759	0.0639743	2.1031	0.147001	0.158401	NA	NA	NA	NA
rs12689013	X	144955544	+	G	T	2385	-0.0909517	0.0627385	2.10162	0.147144	0.158548	NA	NA	NA	NA
rs5925649	X	22577912	+	A	G	2385	0.110074	0.0759461	2.10069	0.147233	0.15864	NA	NA	NA	NA
rs12388899	X	3547035	-	A	G	2385	-0.167238	0.11542	2.09947	0.14735	0.15876	NA	NA	NA	NA
rs7057148	X	119418563	-	C	T	2383	-0.295662	0.20407	2.09908	0.147388	0.158799	NA	NA	NA	NA
rs7065274	X	22247148	-	A	G	2385	-0.0923231	0.0637247	2.09896	0.147399	0.158811	NA	NA	NA	NA
rs5963085	X	38577449	+	A	G	2385	0.0908853	0.0627821	2.09564	0.14772	0.159141	NA	NA	NA	NA
rs6636316	X	140352057	+	A	G	2370	0.12259	0.0846936	2.09511	0.147771	0.159194	NA	NA	NA	NA
rs1502828	X	33967408	-	C	T	2373	-0.129512	0.0894926	2.09434	0.147845	0.15927	NA	NA	NA	NA
rs3126289	X	124260377	-	C	G	2385	0.0899841	0.0621823	2.09411	0.147868	0.159294	NA	NA	NA	NA
rs12558359	X	144776920	-	A	G	2383	0.0923317	0.0638215	2.09299	0.147976	0.159405	NA	NA	NA	NA
rs3747400	X	32145216	-	A	G	2384	0.115722	0.0800002	2.09241	0.148032	0.159463	NA	NA	NA	NA
rs7885172	X	85049017	+	A	G	2382	0.101381	0.0700892	2.09224	0.148049	0.15948	NA	NA	NA	NA
rs16995984	X	150408668	+	C	T	2382	0.199759	0.138144	2.09097	0.148172	0.159607	NA	NA	NA	NA
rs5945681	X	102482252	+	A	C	2385	-0.0913058	0.0631681	2.0893	0.148334	0.159773	NA	NA	NA	NA
rs1635209	X	3225960	+	A	G	2378	-0.0925411	0.0640587	2.08696	0.148562	0.160007	NA	NA	NA	NA
rs5985311	X	108130337	-	G	T	2384	-0.130416	0.0903351	2.08425	0.148826	0.160279	NA	NA	NA	NA
rs4259551	X	112332422	+	C	T	2383	-0.121451	0.0841256	2.08422	0.148828	0.160281	NA	NA	NA	NA
rs5943048	X	109815088	-	C	T	2385	0.090257	0.0625212	2.08405	0.148845	0.160299	NA	NA	NA	NA
rs943498	X	68693493	+	A	G	2382	-0.0917024	0.063523	2.08401	0.148849	0.160303	NA	NA	NA	NA
rs6642760	X	108097129	-	A	G	2385	0.130254	0.0902639	2.08235	0.14901	0.160469	NA	NA	NA	NA
rs1531060	X	108081094	-	C	T	2385	-0.130254	0.0902639	2.08235	0.14901	0.160469	NA	NA	NA	NA
rs17310937	X	7638137	-	A	G	2382	-0.24313	0.168505	2.08187	0.149058	0.160518	NA	NA	NA	NA
rs12862876	X	121691636	-	C	T	2369	-0.118365	0.0820345	2.08185	0.149059	0.160519	NA	NA	NA	NA
rs479901	X	154497481	-	A	T	2384	-0.108782	0.0753943	2.08178	0.149067	0.160527	NA	NA	NA	NA
rs6646583	X	119158798	+	C	G	2384	-0.1045	0.0724286	2.08166	0.149078	0.160539	NA	NA	NA	NA
rs5909951	X	122008462	-	C	T	2384	0.106953	0.074141	2.081	0.149143	0.160605	NA	NA	NA	NA
rs2057142	X	33304895	+	C	T	2380	-0.0925184	0.0641623	2.0792	0.149319	0.160786	NA	NA	NA	NA
rs1546884	X	29157835	-	C	G	2384	-0.092498	0.0641864	2.07672	0.149561	0.161036	NA	NA	NA	NA
rs5972695	X	32781551	-	A	G	2382	0.137751	0.0956234	2.0752	0.14971	0.161189	NA	NA	NA	NA
rs2897589	X	11189232	+	A	C	2385	0.108779	0.07556	2.07257	0.149969	0.161455	NA	NA	NA	NA
rs2213481	X	75202581	+	A	G	2375	0.104534	0.0726326	2.07133	0.15009	0.16158	NA	NA	NA	NA
rs5967776	X	86161032	+	G	T	2379	-0.162149	0.112705	2.06986	0.150235	0.161729	NA	NA	NA	NA
rs16982266	X	4930884	-	A	G	2383	0.214932	0.149514	2.0665	0.150567	0.16207	NA	NA	NA	NA
rs3761594	X	40849071	-	A	G	2384	-0.150395	0.104629	2.06615	0.150601	0.162105	NA	NA	NA	NA
rs4831038	X	16435560	+	A	G	2384	-0.11069	0.0770073	2.06609	0.150607	0.162112	NA	NA	NA	NA
rs942845	X	55858236	-	A	G	2383	0.0967151	0.0673026	2.06502	0.150713	0.16222	NA	NA	NA	NA
rs1416770	X	145026857	+	C	T	2385	-0.0910244	0.063349	2.0646	0.150755	0.162263	NA	NA	NA	NA
rs5909473	X	18329671	+	A	G	2384	-0.161759	0.112623	2.06291	0.150921	0.162435	NA	NA	NA	NA
rs12559632	X	22070913	-	C	T	2382	-0.105323	0.0734013	2.05893	0.151316	0.162841	NA	NA	NA	NA
rs2761645	X	95181624	+	C	T	2385	0.164697	0.114825	2.05731	0.151478	0.163007	NA	NA	NA	NA
rs16980342	X	85062497	+	A	G	2380	-0.100598	0.0702144	2.05271	0.151936	0.163478	NA	NA	NA	NA
rs7051269	X	96310949	+	A	G	2383	0.0910491	0.0635825	2.05058	0.152149	0.163697	NA	NA	NA	NA
rs6642429	X	108085147	-	A	G	2385	0.129208	0.0902473	2.04981	0.152226	0.163776	NA	NA	NA	NA
rs1635217	X	3230743	+	A	G	2377	-0.091869	0.0641872	2.04852	0.152354	0.163908	NA	NA	NA	NA
rs12010046	X	16437744	-	A	C	2380	0.110193	0.0770183	2.04702	0.152504	0.164062	NA	NA	NA	NA
rs5945312	X	152501619	-	G	T	2385	0.178639	0.124894	2.04583	0.152624	0.164185	NA	NA	NA	NA
rs5916433	X	3980116	+	C	T	2382	-0.2156	0.150742	2.04563	0.152644	0.164205	NA	NA	NA	NA
rs6525672	X	145231043	+	A	G	2384	0.0902396	0.0631206	2.04387	0.15282	0.164387	NA	NA	NA	NA
rs1121161	X	108056702	-	C	T	2385	-0.128997	0.090247	2.04313	0.152895	0.164464	NA	NA	NA	NA
rs1372585	X	147698211	-	C	T	2384	0.167064	0.116886	2.04288	0.152919	0.164489	NA	NA	NA	NA
rs5941725	X	90025163	-	C	T	2385	-0.0956368	0.0669237	2.04216	0.152992	0.164563	NA	NA	NA	NA
rs1554310	X	33513023	+	A	G	2385	-0.0929243	0.0650545	2.04035	0.153174	0.164751	NA	NA	NA	NA
rs177013	X	124526894	+	A	T	2382	0.237467	0.166357	2.03762	0.15345	0.165034	NA	NA	NA	NA
rs16996690	X	149556155	-	A	G	2384	0.148757	0.104272	2.03524	0.15369	0.165281	NA	NA	NA	NA
rs5908385	X	141592340	+	A	G	2382	-0.232686	0.163138	2.03438	0.153777	0.165371	NA	NA	NA	NA
rs5942140	X	91318240	+	A	G	2385	-0.0906604	0.0635665	2.03413	0.153802	0.165396	NA	NA	NA	NA
rs7878766	X	23269093	+	C	T	2385	-0.142941	0.100277	2.03194	0.154024	0.165624	NA	NA	NA	NA
rs5935266	X	12132128	-	C	T	2378	-0.100653	0.0707413	2.02444	0.154786	0.166407	NA	NA	NA	NA
rs5904872	X	145856563	+	A	G	2384	-0.0899813	0.0633455	2.01778	0.155466	0.167106	NA	NA	NA	NA
rs6523374	X	99580972	+	C	T	2377	0.196811	0.138856	2.00896	0.156372	0.168036	NA	NA	NA	NA
rs5955457	X	139268726	-	A	G	2375	-0.339657	0.239662	2.00856	0.156414	0.168079	NA	NA	NA	NA
rs4830069	X	127180867	+	C	T	2379	0.110452	0.0779805	2.0062	0.156658	0.168329	NA	NA	NA	NA
rs6528738	X	139578663	-	A	C	2384	0.112251	0.0792812	2.00466	0.156816	0.168492	NA	NA	NA	NA
rs4421476	X	22291876	+	A	T	2382	-0.0963368	0.0680943	2.00153	0.15714	0.168824	NA	NA	NA	NA
rs6618890	X	91316985	-	C	T	2385	0.0898905	0.0635483	2.00087	0.157209	0.168895	NA	NA	NA	NA
rs5927057	X	31884628	-	C	G	2384	-0.134864	0.0953494	2.00057	0.15724	0.168927	NA	NA	NA	NA
rs5915972	X	5055755	+	A	G	2385	-0.145226	0.102702	1.99954	0.157347	0.169037	NA	NA	NA	NA
rs7062292	X	78689457	-	A	G	2384	-0.105479	0.0746316	1.9975	0.157559	0.169254	NA	NA	NA	NA
rs16986757	X	111176892	+	C	G	2385	0.145396	0.102943	1.99486	0.157834	0.169537	NA	NA	NA	NA
rs1883439	X	81583812	-	A	G	2384	-0.0885071	0.0626989	1.99267	0.158061	0.16977	NA	NA	NA	NA
rs4578133	X	72166298	-	A	G	2377	0.0939051	0.0666383	1.98578	0.158783	0.170511	NA	NA	NA	NA
rs5984526	X	87825629	-	C	T	2383	0.105409	0.0748268	1.98447	0.158921	0.170652	NA	NA	NA	NA
rs5907204	X	140906617	+	A	C	2381	-0.139616	0.0991378	1.98332	0.159042	0.170776	NA	NA	NA	NA
rs35401330	X	18125573	+	C	T	2385	-0.115184	0.0817958	1.983	0.159074	0.17081	NA	NA	NA	NA
rs5963536	X	38498769	+	C	T	2385	-0.102955	0.0731324	1.98188	0.159192	0.170931	NA	NA	NA	NA
rs1501477	X	144944424	+	C	G	2385	0.0887343	0.0630436	1.98108	0.159277	0.171018	NA	NA	NA	NA
rs5935338	X	12367071	+	C	T	2384	0.115404	0.0820109	1.98015	0.159374	0.171118	NA	NA	NA	NA
rs1997480	X	6067749	-	A	C	2385	-0.0926171	0.0658227	1.97984	0.159407	0.171151	NA	NA	NA	NA
rs5918514	X	37998941	-	C	T	2383	-0.0925201	0.0657868	1.97786	0.159616	0.171366	NA	NA	NA	NA
rs233015	X	76012337	+	A	C	2382	0.10811	0.0768894	1.97698	0.159709	0.171461	NA	NA	NA	NA
rs3752433	X	22149641	-	A	G	2385	-0.0934202	0.066503	1.97333	0.160095	0.171857	NA	NA	NA	NA
rs4844164	X	68292819	+	A	G	2377	0.0944727	0.0672556	1.97313	0.160116	0.171879	NA	NA	NA	NA
rs2250747	X	117747776	-	C	T	2383	0.120333	0.085716	1.97083	0.16036	0.172129	NA	NA	NA	NA
rs242455	X	75166861	+	A	G	2382	-0.102162	0.0728015	1.96925	0.160527	0.1723	NA	NA	NA	NA
rs2074211	X	14509493	+	A	G	2385	-0.0896301	0.0638952	1.96776	0.160686	0.172464	NA	NA	NA	NA
rs7885444	X	130322644	+	C	G	2382	-0.134169	0.0957048	1.96533	0.160945	0.172729	NA	NA	NA	NA
rs5917611	X	38395779	-	C	G	2380	-0.096291	0.0686904	1.96507	0.160972	0.172756	NA	NA	NA	NA
rs2071262	X	151848234	-	A	G	2384	-0.0931991	0.066498	1.96429	0.161055	0.172842	NA	NA	NA	NA
rs12216932	X	22172767	-	C	T	2382	-0.0905881	0.0646424	1.96384	0.161103	0.172891	NA	NA	NA	NA
rs5935241	X	12043063	+	A	G	2385	-0.0987172	0.0704594	1.96294	0.161199	0.172989	NA	NA	NA	NA
rs12688573	X	147870061	+	A	G	2384	0.0967744	0.0690799	1.96253	0.161243	0.173034	NA	NA	NA	NA
rs5910984	X	119749048	+	A	G	2385	0.0902991	0.0644987	1.96004	0.161509	0.173307	NA	NA	NA	NA
rs2506825	X	82767162	-	A	G	2381	-0.098217	0.0701593	1.95976	0.161539	0.173338	NA	NA	NA	NA
rs5933905	X	11516976	-	A	G	2382	0.0955076	0.068228	1.95952	0.161564	0.173364	NA	NA	NA	NA
rs5934414	X	8353726	-	C	T	2384	0.112382	0.0803516	1.95617	0.161924	0.173733	NA	NA	NA	NA
rs5911548	X	122163738	+	A	T	2383	0.0922699	0.0660124	1.95375	0.162183	0.173999	NA	NA	NA	NA
rs2294456	X	87896668	-	C	T	2385	-0.0969727	0.0693831	1.9534	0.16222	0.174037	NA	NA	NA	NA
rs6640037	X	8205718	-	C	T	2385	-0.153697	0.109986	1.95281	0.162285	0.174103	NA	NA	NA	NA
rs5925480	X	149949251	+	C	T	2384	-0.0941144	0.0673729	1.95138	0.162438	0.17426	NA	NA	NA	NA
rs492359	X	47738828	-	G	T	2382	0.236018	0.168987	1.95067	0.162515	0.174338	NA	NA	NA	NA
rs202765	X	130899323	+	C	G	2382	-0.0998081	0.0714701	1.95022	0.162563	0.174388	NA	NA	NA	NA
rs7881705	X	147498909	-	C	T	2385	-0.115264	0.0826194	1.94637	0.162978	0.174814	NA	NA	NA	NA
rs7889235	X	3113318	+	A	C	2385	0.0958961	0.0687584	1.94514	0.163112	0.174951	NA	NA	NA	NA
rs5928517	X	34292884	+	A	T	2381	0.119113	0.0854078	1.94502	0.163125	0.174964	NA	NA	NA	NA
rs5963595	X	38884032	-	C	G	2377	0.169994	0.121952	1.94307	0.163335	0.17518	NA	NA	NA	NA
rs5909187	X	18452080	-	A	G	2379	-0.105061	0.0753757	1.94277	0.163369	0.175214	NA	NA	NA	NA
rs5937243	X	68610085	+	A	G	2382	-0.138499	0.099371	1.94255	0.163392	0.175238	NA	NA	NA	NA
rs5960561	X	56047036	-	A	G	2384	0.100984	0.0725121	1.93948	0.163725	0.17558	NA	NA	NA	NA
rs5969657	X	81619161	-	A	T	2384	-0.111414	0.0800334	1.93793	0.163894	0.175752	NA	NA	NA	NA
rs5939140	X	2813276	-	C	T	2384	-0.167897	0.120609	1.93789	0.163898	0.175757	NA	NA	NA	NA
rs17319566	X	87287634	-	C	T	2379	0.122849	0.0883278	1.93441	0.164277	0.176145	NA	NA	NA	NA
rs12851954	X	8125019	+	C	T	2385	0.0891005	0.0641409	1.92971	0.164791	0.176671	NA	NA	NA	NA
rs4582693	X	39984521	-	C	G	2385	0.0984513	0.0709224	1.92697	0.16509	0.176978	NA	NA	NA	NA
rs5929842	X	136556677	+	G	T	2383	0.0876066	0.0631184	1.92647	0.165145	0.177035	NA	NA	NA	NA
rs1812863	X	93619975	+	A	G	2383	-0.132092	0.0952087	1.92487	0.165321	0.177215	NA	NA	NA	NA
rs5942680	X	109824844	+	C	T	2385	-0.0867818	0.0625622	1.92412	0.165403	0.177299	NA	NA	NA	NA
rs17341316	X	33259700	+	A	G	2381	0.0913387	0.0658845	1.92196	0.165641	0.177543	NA	NA	NA	NA
rs1493065	X	27513201	-	G	T	2383	0.132724	0.0957509	1.92138	0.165705	0.177608	NA	NA	NA	NA
rs6629955	X	25039826	+	A	G	2383	0.194422	0.140377	1.91821	0.166054	0.177965	NA	NA	NA	NA
rs17328555	X	80251750	+	A	C	2383	0.111528	0.0805706	1.91609	0.166289	0.178206	NA	NA	NA	NA
rs17326472	X	87903178	-	A	G	2385	0.125841	0.0909364	1.91499	0.16641	0.17833	NA	NA	NA	NA
rs5968421	X	84046334	+	A	G	2383	0.0897199	0.0648363	1.91488	0.166422	0.178343	NA	NA	NA	NA
rs3101156	X	124360771	-	A	T	2384	0.0880709	0.0636576	1.9141	0.166509	0.178431	NA	NA	NA	NA
rs4301543	X	121812501	-	A	G	2385	-0.0939157	0.0679163	1.91217	0.166722	0.17865	NA	NA	NA	NA
rs7882048	X	37406925	-	A	G	2378	0.111709	0.0807986	1.91147	0.1668	0.17873	NA	NA	NA	NA
rs2495276	X	145880038	-	A	C	2381	0.0906983	0.0656033	1.91138	0.16681	0.17874	NA	NA	NA	NA
rs7887242	X	20931587	-	G	T	2384	0.142991	0.103483	1.90933	0.167038	0.178973	NA	NA	NA	NA
rs4986513	X	43262688	+	G	T	2382	0.0982349	0.0711364	1.90699	0.167298	0.17924	NA	NA	NA	NA
rs5951426	X	22201527	+	A	C	2385	0.159433	0.115474	1.90629	0.167376	0.179319	NA	NA	NA	NA
rs5940513	X	154442690	-	C	T	2378	-0.10409	0.0753926	1.90615	0.167391	0.179335	NA	NA	NA	NA
rs1010619	X	24160143	-	C	T	2378	-0.0881267	0.0638608	1.90435	0.167592	0.179541	NA	NA	NA	NA
rs16983125	X	24477412	-	C	T	2385	0.247368	0.179272	1.90397	0.167634	0.179584	NA	NA	NA	NA
rs3761590	X	78505497	+	A	C	2380	-0.12233	0.0886694	1.90335	0.167704	0.179655	NA	NA	NA	NA
rs213683	X	93363030	+	C	G	2380	0.213752	0.154944	1.90314	0.167728	0.17968	NA	NA	NA	NA
rs1079652	X	146491478	-	A	G	2382	-0.118062	0.0855813	1.90311	0.167731	0.179683	NA	NA	NA	NA
rs5985681	X	108250865	+	A	G	2385	0.124485	0.0903358	1.89895	0.168195	0.180159	NA	NA	NA	NA
rs1500728	X	28929344	+	C	T	2383	-0.0870972	0.0632224	1.89787	0.168317	0.180283	NA	NA	NA	NA
rs11091458	X	55900629	+	C	T	2381	0.0930788	0.0675686	1.89763	0.168344	0.180311	NA	NA	NA	NA
rs4289946	X	18649268	+	C	T	2379	-0.0865392	0.062838	1.89662	0.168457	0.180426	NA	NA	NA	NA
rs5924031	X	86603483	-	C	T	2381	-0.117425	0.0853102	1.89461	0.168683	0.180657	NA	NA	NA	NA
rs5978458	X	11599344	-	A	G	2382	-0.112981	0.0820984	1.89383	0.168771	0.180748	NA	NA	NA	NA
rs5941658	X	89768163	+	C	G	2383	0.162672	0.118243	1.89266	0.168902	0.180882	NA	NA	NA	NA
rs2858689	X	86090227	-	C	T	2374	0.097908	0.0711702	1.89252	0.168918	0.180899	NA	NA	NA	NA
rs6526697	X	27627756	+	A	G	2384	0.148116	0.107668	1.89249	0.168921	0.180902	NA	NA	NA	NA
rs5934914	X	7224805	+	G	T	2381	0.0973271	0.070763	1.89171	0.169009	0.180991	NA	NA	NA	NA
rs5945353	X	152720129	-	C	T	2385	-0.178385	0.1298	1.88873	0.169345	0.181336	NA	NA	NA	NA
rs1293477	X	121970801	-	C	T	2385	0.119908	0.087298	1.88662	0.169584	0.18158	NA	NA	NA	NA
rs11091032	X	114935973	-	G	T	2380	-0.0864201	0.0629484	1.88478	0.169792	0.181793	NA	NA	NA	NA
rs5975145	X	128703482	+	C	T	2382	-0.149124	0.108657	1.88353	0.169933	0.181937	NA	NA	NA	NA
rs5979998	X	13843954	+	A	G	2385	0.0955545	0.0696293	1.88329	0.16996	0.181965	NA	NA	NA	NA
rs5969652	X	81609163	-	G	T	2385	-0.110608	0.0806429	1.88123	0.170194	0.182204	NA	NA	NA	NA
rs4599992	X	92127105	+	A	G	2385	-0.201465	0.146891	1.88108	0.170212	0.182222	NA	NA	NA	NA
rs2858278	X	124568627	-	A	G	2383	-0.0919796	0.0670645	1.88104	0.170216	0.182227	NA	NA	NA	NA
rs5927062	X	32059321	-	A	G	2385	0.0854939	0.0623433	1.88057	0.170269	0.182281	NA	NA	NA	NA
rs5955922	X	17970012	-	A	G	2383	0.165288	0.120541	1.88024	0.170307	0.18232	NA	NA	NA	NA
rs7061383	X	32847302	+	C	T	2384	-0.201089	0.146683	1.87939	0.170403	0.182418	NA	NA	NA	NA
rs12014468	X	36120128	+	C	G	2383	0.139767	0.102	1.87762	0.170605	0.182625	NA	NA	NA	NA
rs10521981	X	31799005	+	C	T	2383	0.106737	0.0778969	1.87753	0.170615	0.182635	NA	NA	NA	NA
rs9330580	X	37564747	+	A	G	2385	-0.113513	0.08291	1.87448	0.170963	0.182991	NA	NA	NA	NA
rs2206355	X	45570149	+	A	G	2379	-0.0876721	0.0640811	1.87181	0.171268	0.183303	NA	NA	NA	NA
rs12011671	X	150875621	+	C	T	2385	0.0913191	0.0667574	1.87122	0.171336	0.183373	NA	NA	NA	NA
rs5985503	X	109725881	-	C	T	2382	0.0855057	0.0625279	1.87	0.171475	0.183515	NA	NA	NA	NA
rs5985529	X	109776679	+	A	G	2384	0.085572	0.0625983	1.86869	0.171625	0.183668	NA	NA	NA	NA
rs178115	X	103223890	+	C	G	2377	0.0971441	0.0710657	1.86858	0.171638	0.183681	NA	NA	NA	NA
rs6629756	X	23814013	-	A	G	2381	0.145642	0.106569	1.86772	0.171736	0.183782	NA	NA	NA	NA
rs16998481	X	124456612	+	A	G	2384	0.136803	0.100147	1.86601	0.171933	0.183983	NA	NA	NA	NA
rs5987947	X	114764437	-	A	G	2385	-0.0878667	0.0643269	1.86579	0.171958	0.184009	NA	NA	NA	NA
rs4898424	X	152492677	-	A	C	2383	0.0955112	0.0699406	1.86488	0.172063	0.184116	NA	NA	NA	NA
rs41380647	X	138302403	-	C	T	2385	0.249357	0.18268	1.8632	0.172255	0.184313	NA	NA	NA	NA
rs5959396	X	78757146	+	C	T	2378	0.0890047	0.0652325	1.86165	0.172434	0.184496	NA	NA	NA	NA
rs4893502	X	108209670	+	A	G	2380	0.123162	0.0902785	1.86117	0.17249	0.184553	NA	NA	NA	NA
rs545775	X	57222190	+	A	G	2370	-0.0986289	0.072305	1.86068	0.172547	0.184611	NA	NA	NA	NA
rs5937274	X	72151617	+	A	G	2385	0.0905681	0.0664169	1.85949	0.172684	0.184751	NA	NA	NA	NA
rs12387720	X	115128154	+	C	T	2385	0.0858209	0.0629405	1.8592	0.172717	0.184786	NA	NA	NA	NA
rs12391598	X	147501701	+	A	G	2382	-0.11228	0.08241	1.8563	0.173053	0.185129	NA	NA	NA	NA
rs6567831	X	108054225	-	C	T	2374	0.122801	0.0902165	1.85281	0.173457	0.185542	NA	NA	NA	NA
rs5917739	X	38898629	+	A	G	2377	-0.167465	0.123052	1.85214	0.173535	0.185622	NA	NA	NA	NA
rs6628428	X	29375643	+	A	G	2385	0.086138	0.0633106	1.85113	0.173652	0.185741	NA	NA	NA	NA
rs5948732	X	6506846	+	A	T	2383	0.0953463	0.0700926	1.85039	0.173738	0.185829	NA	NA	NA	NA
rs5930546	X	131062414	+	A	G	2383	0.138327	0.101773	1.84734	0.174093	0.186192	NA	NA	NA	NA
rs6649323	X	124125678	+	A	G	2384	-0.0851161	0.0626586	1.84528	0.174333	0.186438	NA	NA	NA	NA
rs5912276	X	78481047	-	A	G	2383	0.120089	0.0885098	1.84086	0.17485	0.186966	NA	NA	NA	NA
rs7878461	X	131834794	+	A	G	2382	-0.0852827	0.0628582	1.84076	0.174862	0.186978	NA	NA	NA	NA
rs5957979	X	121277685	-	A	C	2385	-0.136885	0.101002	1.83675	0.175332	0.187459	NA	NA	NA	NA
rs1794569	X	75967697	-	C	T	2380	0.104448	0.0770854	1.83591	0.175431	0.18756	NA	NA	NA	NA
rs1159223	X	43717288	+	C	G	2382	-0.089603	0.0661449	1.83507	0.17553	0.187661	NA	NA	NA	NA
rs5911939	X	123944367	-	A	G	2383	0.095272	0.0703355	1.83477	0.175566	0.187698	NA	NA	NA	NA
rs5943557	X	28734005	+	A	C	2383	0.0848263	0.0626959	1.83055	0.176062	0.188205	NA	NA	NA	NA
rs6633983	X	137167235	+	G	T	2372	-0.105897	0.0782837	1.82987	0.176143	0.188287	NA	NA	NA	NA
rs1869562	X	3042881	+	A	T	2381	0.10973	0.0811367	1.82901	0.176244	0.188391	NA	NA	NA	NA
rs4633209	X	108125579	+	A	C	2372	0.122438	0.0906082	1.826	0.176601	0.188756	NA	NA	NA	NA
rs5920837	X	96352833	-	C	T	2381	0.0860578	0.0636963	1.82538	0.176674	0.188831	NA	NA	NA	NA
rs10521662	X	7638091	+	A	G	2385	-0.224024	0.165971	1.8219	0.177087	0.189253	NA	NA	NA	NA
rs5985268	X	109151543	-	C	T	2380	-0.141524	0.104886	1.82064	0.177237	0.189405	NA	NA	NA	NA
rs6525608	X	144443775	+	A	G	2383	-0.084786	0.0628548	1.81958	0.177363	0.189534	NA	NA	NA	NA
rs5969476	X	87319571	-	A	G	2384	-0.102844	0.0762425	1.81954	0.177368	0.189539	NA	NA	NA	NA
rs17321808	X	21692183	-	C	G	2384	0.0972779	0.0721776	1.81645	0.177737	0.189916	NA	NA	NA	NA
rs5925979	X	23840966	+	A	T	2380	-0.144026	0.106947	1.81361	0.178076	0.190263	NA	NA	NA	NA
rs5979403	X	11373918	+	A	C	2384	0.0893855	0.0664514	1.80936	0.178585	0.190782	NA	NA	NA	NA
rs1236386	X	8656383	-	A	G	2382	-0.0867872	0.0645197	1.80936	0.178585	0.190782	NA	NA	NA	NA
rs4893595	X	28766439	-	C	T	2379	0.0846993	0.0629984	1.80759	0.178797	0.191	NA	NA	NA	NA
rs5968745	X	85097218	-	C	T	2385	0.0943962	0.0702313	1.80654	0.178924	0.191129	NA	NA	NA	NA
rs6526807	X	28717669	-	C	T	2383	-0.0844724	0.0628643	1.8056	0.179038	0.191245	NA	NA	NA	NA
rs16996013	X	150438183	-	C	T	2382	0.202138	0.150445	1.80526	0.179078	0.191286	NA	NA	NA	NA
rs9306554	X	114924012	+	C	G	2373	-0.134795	0.100324	1.80524	0.17908	0.191288	NA	NA	NA	NA
rs11795560	X	140870141	+	A	C	2384	0.0855134	0.0637208	1.80096	0.179596	0.191815	NA	NA	NA	NA
rs10856497	X	12116068	-	G	T	2379	-0.0857731	0.06392	1.80065	0.179634	0.191854	NA	NA	NA	NA
rs1151742	X	121978212	-	A	C	2383	0.118517	0.0883862	1.79801	0.179954	0.19218	NA	NA	NA	NA
rs966662	X	75889024	+	A	C	2382	-0.103146	0.0769242	1.79796	0.17996	0.192186	NA	NA	NA	NA
rs1011737	X	126811402	+	A	G	2381	0.100548	0.0749945	1.79758	0.180006	0.192233	NA	NA	NA	NA
rs5952566	X	43987755	-	A	G	2379	-0.141263	0.105482	1.7935	0.180501	0.192739	NA	NA	NA	NA
rs10521349	X	70269142	-	A	G	2385	0.0875767	0.0655603	1.78441	0.181609	0.19387	NA	NA	NA	NA
rs4825182	X	142855871	-	C	T	2385	-0.102147	0.0764699	1.7843	0.181622	0.193884	NA	NA	NA	NA
rs5966021	X	144941054	+	C	T	2380	-0.0842251	0.0630535	1.78429	0.181624	0.193885	NA	NA	NA	NA
rs10521741	X	125616395	+	C	G	2385	0.142331	0.106561	1.78405	0.181653	0.193915	NA	NA	NA	NA
rs5987140	X	152653449	-	A	G	2380	-0.13352	0.0999656	1.78398	0.181661	0.193923	NA	NA	NA	NA
rs6645778	X	116508669	+	A	G	2384	0.0967311	0.0724631	1.78196	0.181909	0.194176	NA	NA	NA	NA
rs5931700	X	125755305	-	A	G	2379	-0.132377	0.0992493	1.77896	0.182277	0.194552	NA	NA	NA	NA
rs719950	X	140702516	-	A	C	2384	0.113154	0.0848705	1.77757	0.182448	0.194726	NA	NA	NA	NA
rs4828654	X	150733181	-	A	G	2378	-0.11774	0.0883174	1.77727	0.182484	0.194764	NA	NA	NA	NA
rs1570577	X	95188945	+	A	G	2373	0.152189	0.114189	1.77632	0.182602	0.194884	NA	NA	NA	NA
rs2400320	X	88217479	+	A	G	2384	-0.0836417	0.0627723	1.77545	0.182709	0.194992	NA	NA	NA	NA
rs1781995	X	117359532	-	C	G	2378	0.125474	0.0942702	1.77156	0.183189	0.195482	NA	NA	NA	NA
rs7055344	X	7625046	+	C	T	2375	-0.221172	0.16627	1.76942	0.183454	0.195753	NA	NA	NA	NA
rs4240003	X	120207795	-	C	T	2382	-0.0826325	0.0621815	1.76595	0.183884	0.196191	NA	NA	NA	NA
rs2804393	X	68903043	-	A	T	2382	-0.0849334	0.0639183	1.76566	0.18392	0.196229	NA	NA	NA	NA
rs17145269	X	38883698	-	A	G	2383	0.160954	0.121177	1.76426	0.184094	0.196406	NA	NA	NA	NA
rs845172	X	140138272	-	A	G	2384	-0.0936022	0.0705039	1.76256	0.184305	0.196621	NA	NA	NA	NA
rs170873	X	75958491	+	A	G	2385	0.10223	0.0770045	1.76247	0.184317	0.196633	NA	NA	NA	NA
rs7891814	X	111180919	-	A	G	2382	-0.187301	0.141125	1.76146	0.184442	0.196761	NA	NA	NA	NA
rs708716	X	136679424	+	A	G	2381	-0.105279	0.0793725	1.7593	0.184712	0.197036	NA	NA	NA	NA
rs17174152	X	70319869	-	A	G	2385	-0.248059	0.187217	1.75558	0.185176	0.19751	NA	NA	NA	NA
rs2940037	X	34031543	+	A	G	2379	0.0909815	0.0686795	1.7549	0.185262	0.197597	NA	NA	NA	NA
rs12687927	X	7109409	-	A	G	2384	0.0946442	0.0714546	1.7544	0.185325	0.197661	NA	NA	NA	NA
rs2206230	X	141166173	-	A	G	2385	0.088145	0.0665592	1.75379	0.1854	0.197738	NA	NA	NA	NA
rs5922623	X	87511566	-	A	G	2384	0.125844	0.0950353	1.75345	0.185444	0.197782	NA	NA	NA	NA
rs5914318	X	55378477	-	C	T	2385	0.0905342	0.0684053	1.75164	0.18567	0.198013	NA	NA	NA	NA
rs206050	X	41854363	+	C	T	2377	0.0878713	0.0663987	1.75136	0.185706	0.19805	NA	NA	NA	NA
rs178996	X	12830320	+	G	T	2384	0.115564	0.0874205	1.74752	0.186189	0.198542	NA	NA	NA	NA
rs1965009	X	10467168	+	A	G	2385	-0.0845674	0.0640018	1.74591	0.186392	0.198749	NA	NA	NA	NA
rs12008426	X	70167682	-	C	T	2385	0.102928	0.077901	1.74575	0.186411	0.198769	NA	NA	NA	NA
rs5968750	X	85099846	+	C	T	2384	0.0927312	0.0702018	1.74484	0.186527	0.198887	NA	NA	NA	NA
rs2213797	X	75769231	-	A	G	2374	-0.101681	0.0770115	1.74329	0.186723	0.199086	NA	NA	NA	NA
rs1540281	X	22057849	+	A	G	2383	-0.0858647	0.065036	1.7431	0.186747	0.199111	NA	NA	NA	NA
rs5985531	X	109776877	+	A	C	2385	0.082618	0.0625857	1.74261	0.186808	0.199174	NA	NA	NA	NA
rs12398872	X	87570286	-	G	T	2384	-0.0861125	0.0652459	1.74191	0.186897	0.199264	NA	NA	NA	NA
rs6653828	X	29854380	-	C	T	2385	-0.102799	0.0778969	1.74156	0.186941	0.199309	NA	NA	NA	NA
rs6523497	X	79034257	-	C	T	2384	0.132937	0.100737	1.74146	0.186954	0.199322	NA	NA	NA	NA
rs17243319	X	32137640	+	C	T	2385	0.10758	0.0815237	1.74138	0.186964	0.199333	NA	NA	NA	NA
rs6629018	X	35842631	-	A	C	2377	0.126633	0.0959673	1.74118	0.186989	0.199358	NA	NA	NA	NA
rs1377465	X	97253429	-	C	T	2379	-0.133983	0.101658	1.73707	0.187511	0.19989	NA	NA	NA	NA
rs3125993	X	112186207	+	C	T	2385	0.0838835	0.0636795	1.73522	0.187746	0.20013	NA	NA	NA	NA
rs5942958	X	109671296	+	A	G	2384	0.082821	0.0628798	1.73484	0.187794	0.200179	NA	NA	NA	NA
rs6643039	X	108304113	+	A	C	2381	-0.117741	0.0894087	1.7342	0.187876	0.200262	NA	NA	NA	NA
rs5950534	X	115133379	+	C	T	2384	-0.0829701	0.0630222	1.73323	0.187999	0.200387	NA	NA	NA	NA
rs442564	X	149916319	-	A	G	2380	-0.0890367	0.0676526	1.73208	0.188145	0.200537	NA	NA	NA	NA
rs4824284	X	145737018	+	C	T	2380	0.0884775	0.0672283	1.73206	0.188149	0.20054	NA	NA	NA	NA
rs7066869	X	38895267	+	A	G	2383	-0.161113	0.12242	1.73203	0.188152	0.200543	NA	NA	NA	NA
rs5968756	X	85104493	+	C	G	2383	-0.0924476	0.0702493	1.73184	0.188176	0.200568	NA	NA	NA	NA
rs877633	X	9557785	-	A	G	2385	0.0826976	0.0629051	1.72828	0.18863	0.201031	NA	NA	NA	NA
rs241109	X	147552157	+	A	C	2382	0.10787	0.0820668	1.72769	0.188706	0.201108	NA	NA	NA	NA
rs7891143	X	29228561	-	C	T	2376	0.0870972	0.0662942	1.72607	0.188914	0.20132	NA	NA	NA	NA
rs2808726	X	95173543	+	A	T	2383	-0.120075	0.0914196	1.72516	0.18903	0.201438	NA	NA	NA	NA
rs5931178	X	136504988	+	A	C	2381	0.0838811	0.0638691	1.72483	0.189072	0.201481	NA	NA	NA	NA
rs7891415	X	111156541	+	C	T	2374	0.130923	0.0997126	1.72398	0.189181	0.201592	NA	NA	NA	NA
rs16986748	X	111172749	+	A	G	2384	-0.134304	0.102304	1.72342	0.189253	0.201665	NA	NA	NA	NA
rs1894586	X	128148447	+	A	G	2384	-0.121838	0.0928276	1.72271	0.189345	0.201759	NA	NA	NA	NA
rs5973547	X	35862990	-	C	T	2385	-0.124007	0.0945232	1.72114	0.189547	0.201965	NA	NA	NA	NA
rs17314710	X	22115858	+	A	G	2380	-0.0896109	0.0683064	1.72107	0.189555	0.201973	NA	NA	NA	NA
rs6641382	X	147235907	-	C	T	2385	0.0842007	0.0642981	1.71489	0.190352	0.202786	NA	NA	NA	NA
rs5918493	X	37927170	+	A	G	2385	0.115797	0.0884669	1.7133	0.190558	0.202995	NA	NA	NA	NA
rs5979338	X	7232219	-	A	G	2385	-0.0924946	0.0706912	1.71199	0.190727	0.203167	NA	NA	NA	NA
rs12690233	X	7624198	-	C	G	2380	-0.217464	0.166218	1.71165	0.190771	0.203212	NA	NA	NA	NA
rs4074766	X	22894627	-	A	G	2384	-0.101343	0.0774629	1.71158	0.190781	0.203222	NA	NA	NA	NA
rs845173	X	140138152	-	A	G	2380	0.0921909	0.0704832	1.71082	0.190879	0.203322	NA	NA	NA	NA
rs1540301	X	131808162	-	A	G	2381	0.0821624	0.0628232	1.71043	0.190929	0.203373	NA	NA	NA	NA
rs1015825	X	120379988	+	A	G	2383	-0.0978122	0.0747987	1.71001	0.190984	0.203429	NA	NA	NA	NA
rs5979431	X	11528388	-	A	G	2384	-0.109995	0.0841178	1.70989	0.191	0.203445	NA	NA	NA	NA
rs5969666	X	81636557	-	C	T	2380	0.10478	0.080135	1.70967	0.191028	0.203474	NA	NA	NA	NA
rs2266831	X	149375434	+	A	G	2380	0.0843714	0.0645862	1.70652	0.191437	0.203891	NA	NA	NA	NA
rs5942681	X	109825025	-	A	T	2385	0.081751	0.0626117	1.7048	0.191661	0.204118	NA	NA	NA	NA
rs11091412	X	55378662	-	A	G	2385	-0.0891877	0.0683836	1.70101	0.192156	0.204623	NA	NA	NA	NA
rs5910006	X	122443336	-	A	G	2383	-0.0827827	0.0634895	1.7001	0.192275	0.204743	NA	NA	NA	NA
rs1912512	X	134498412	+	A	G	2380	0.191458	0.146848	1.69985	0.192308	0.204778	NA	NA	NA	NA
rs5909939	X	121917741	-	C	T	2384	-0.105228	0.0807422	1.69849	0.192485	0.204958	NA	NA	NA	NA
rs16993874	X	141196992	-	C	T	2385	0.107364	0.0823813	1.69847	0.192488	0.204961	NA	NA	NA	NA
rs12008659	X	44574230	-	A	C	2372	0.175509	0.135043	1.68911	0.193718	0.206213	NA	NA	NA	NA
rs6653741	X	25911672	+	C	T	2381	-0.099445	0.0765549	1.68741	0.193943	0.206442	NA	NA	NA	NA
rs6618432	X	89557557	-	C	T	2385	-0.11065	0.0851895	1.68707	0.193988	0.206488	NA	NA	NA	NA
rs17321613	X	12045139	-	G	T	2378	-0.084008	0.0646822	1.68683	0.194019	0.206519	NA	NA	NA	NA
rs5985281	X	109668456	+	C	T	2375	-0.0817194	0.062922	1.68673	0.194033	0.206533	NA	NA	NA	NA
rs226578	X	126759357	+	G	T	2377	0.0933046	0.0718441	1.68665	0.194043	0.206544	NA	NA	NA	NA
rs10521665	X	7705631	-	C	T	2373	-0.22221	0.171114	1.68639	0.194077	0.206579	NA	NA	NA	NA
rs1582247	X	93621920	-	A	G	2382	-0.123543	0.0951398	1.68622	0.1941	0.206602	NA	NA	NA	NA
rs5926013	X	22553129	+	A	G	2381	-0.0908802	0.0701142	1.68007	0.194915	0.207432	NA	NA	NA	NA
rs5934988	X	11202386	-	G	T	2374	-0.0982052	0.0758423	1.67666	0.195368	0.207893	NA	NA	NA	NA
rs6636518	X	140846189	-	C	T	2384	0.101067	0.0780575	1.67645	0.195396	0.207921	NA	NA	NA	NA
rs6530200	X	8642950	+	C	T	2379	0.0838164	0.0648149	1.67228	0.195953	0.208488	NA	NA	NA	NA
rs5931188	X	136544928	+	C	T	2381	-0.0821698	0.0636269	1.6678	0.196554	0.209099	NA	NA	NA	NA
rs5929098	X	107578961	-	A	G	2385	-0.0989129	0.0766328	1.66601	0.196794	0.209344	NA	NA	NA	NA
rs2521413	X	9491042	-	A	G	2384	0.0811214	0.0628679	1.66499	0.19693	0.209482	NA	NA	NA	NA
rs5908239	X	141179788	-	A	G	2384	-0.11353	0.0880598	1.66215	0.197314	0.209872	NA	NA	NA	NA
rs5972057	X	36511098	-	C	T	2385	0.117493	0.0911394	1.66193	0.197342	0.209902	NA	NA	NA	NA
rs6646960	X	116508907	-	A	G	2385	-0.0934179	0.0724681	1.66175	0.197367	0.209926	NA	NA	NA	NA
rs17283421	X	32771172	-	C	T	2385	0.128364	0.0996313	1.65996	0.197609	0.210173	NA	NA	NA	NA
rs5934782	X	10091019	-	C	T	2379	-0.0838147	0.0650539	1.65994	0.197611	0.210175	NA	NA	NA	NA
rs4829949	X	137860669	-	A	C	2381	0.103988	0.0807778	1.65722	0.197978	0.210548	NA	NA	NA	NA
rs5925409	X	149628115	+	A	C	2384	-0.0883866	0.0686747	1.65646	0.198083	0.210654	NA	NA	NA	NA
rs5933957	X	12043093	-	C	T	2377	-0.0965202	0.0749966	1.65636	0.198096	0.210668	NA	NA	NA	NA
rs11095507	X	9189149	-	C	T	2385	-0.175948	0.136827	1.65357	0.198474	0.211052	NA	NA	NA	NA
rs171424	X	132017217	+	C	T	2375	0.0810459	0.0630296	1.65338	0.1985	0.211078	NA	NA	NA	NA
rs5911443	X	121818108	+	A	G	2385	0.109863	0.0854432	1.65329	0.198512	0.211091	NA	NA	NA	NA
rs708466	X	12053467	+	A	G	2384	-0.0939367	0.0730667	1.65284	0.198572	0.211152	NA	NA	NA	NA
rs6637454	X	127590572	-	A	C	2382	0.0806812	0.0627861	1.65127	0.198787	0.21137	NA	NA	NA	NA
rs6612400	X	55910716	-	C	T	2378	0.086625	0.0674534	1.64922	0.199065	0.211653	NA	NA	NA	NA
rs12011265	X	111172997	-	C	T	2381	0.131281	0.102275	1.64764	0.19928	0.211872	NA	NA	NA	NA
rs17317259	X	131953939	+	C	T	2382	0.239294	0.186562	1.6452	0.199613	0.212211	NA	NA	NA	NA
rs5964466	X	65061706	+	C	T	2384	0.143877	0.112211	1.64405	0.199771	0.212372	NA	NA	NA	NA
rs16987407	X	36118296	+	A	C	2384	-0.133012	0.103745	1.64378	0.199807	0.212408	NA	NA	NA	NA
rs5916630	X	4494352	+	A	G	2385	-0.0814082	0.0635002	1.64356	0.199838	0.212439	NA	NA	NA	NA
rs7879713	X	86645097	+	G	T	2383	0.141744	0.110576	1.64318	0.19989	0.212492	NA	NA	NA	NA
rs2227084	X	131901864	-	C	T	2377	-0.0805504	0.0628806	1.64097	0.200192	0.212799	NA	NA	NA	NA
rs7049819	X	122996180	+	A	G	2385	-0.107174	0.0836797	1.64035	0.200278	0.212887	NA	NA	NA	NA
rs17330707	X	123053946	+	A	G	2379	0.107288	0.0838485	1.63723	0.200706	0.213322	NA	NA	NA	NA
rs2369242	X	85851245	+	A	G	2381	-0.10469	0.0818596	1.63558	0.200933	0.213553	NA	NA	NA	NA
rs2196262	X	119698292	+	A	G	2376	-0.080292	0.0627965	1.63483	0.201036	0.213657	NA	NA	NA	NA
rs5975953	X	136496251	-	A	C	2382	0.0816149	0.0638446	1.63415	0.201131	0.213754	NA	NA	NA	NA
rs955958	X	96867445	+	A	C	2384	0.170394	0.133311	1.63372	0.201189	0.213813	NA	NA	NA	NA
rs2239421	X	9846052	+	C	T	2380	-0.133705	0.104676	1.63155	0.201489	0.214118	NA	NA	NA	NA
rs10449065	X	11298673	-	A	G	2384	0.204322	0.160035	1.63005	0.201697	0.214329	NA	NA	NA	NA
rs4472654	X	55968946	+	C	T	2382	0.0919548	0.0720307	1.62972	0.201742	0.214375	NA	NA	NA	NA
rs7056592	X	141191336	+	G	T	2379	0.104983	0.0822688	1.62843	0.20192	0.214556	NA	NA	NA	NA
rs6636303	X	140342529	+	A	G	2376	-0.0927709	0.0727239	1.62731	0.202076	0.214714	NA	NA	NA	NA
rs2815689	X	143538098	+	A	G	2383	-0.0816798	0.0640594	1.62579	0.202287	0.214929	NA	NA	NA	NA
rs964528	X	38735807	-	C	T	2385	0.080571	0.0631988	1.62533	0.202351	0.214994	NA	NA	NA	NA
rs5925790	X	23409652	+	A	G	2383	0.0816133	0.0640958	1.6213	0.202911	0.215563	NA	NA	NA	NA
rs916208	X	127768932	+	C	T	2379	-0.0804322	0.0631946	1.61994	0.2031	0.215755	NA	NA	NA	NA
rs6527545	X	36182063	-	C	T	2378	-0.130038	0.102281	1.6164	0.203594	0.216257	NA	NA	NA	NA
rs7878494	X	27465712	-	C	T	2385	-0.117078	0.0921321	1.61483	0.203814	0.216481	NA	NA	NA	NA
rs7064269	X	17096581	+	A	G	2378	0.122473	0.096398	1.61416	0.203909	0.216577	NA	NA	NA	NA
rs17256423	X	13522982	+	C	T	2383	-0.141044	0.11109	1.61197	0.204214	0.216888	NA	NA	NA	NA
rs10521941	X	27846868	-	A	C	2377	0.189792	0.149591	1.60969	0.204535	0.217213	NA	NA	NA	NA
rs1487926	X	137217340	+	A	G	2381	0.0851258	0.0670975	1.60957	0.204552	0.21723	NA	NA	NA	NA
rs5922960	X	83450858	+	G	T	2374	0.0820435	0.0646799	1.60898	0.204635	0.217315	NA	NA	NA	NA
rs1523824	X	20513746	+	C	T	2379	0.117338	0.0925879	1.60609	0.205042	0.217728	NA	NA	NA	NA
rs5975628	X	134805002	+	C	T	2377	-0.0867996	0.0684946	1.60592	0.205067	0.217753	NA	NA	NA	NA
rs2536591	X	147244032	-	A	T	2382	-0.0814367	0.0642716	1.60547	0.20513	0.217818	NA	NA	NA	NA
rs5929668	X	134540207	-	A	G	2384	0.186012	0.146826	1.60502	0.205193	0.217882	NA	NA	NA	NA
rs16983016	X	24319726	-	A	G	2381	0.147835	0.116715	1.60436	0.205286	0.217976	NA	NA	NA	NA
rs5940151	X	92476959	-	A	G	2385	0.0808062	0.0638192	1.60319	0.205451	0.218144	NA	NA	NA	NA
rs5926009	X	22545578	+	A	G	2385	0.0832945	0.0657946	1.6027	0.205521	0.218214	NA	NA	NA	NA
rs1455393	X	108002021	+	C	T	2382	0.113084	0.0893339	1.60239	0.205565	0.218259	NA	NA	NA	NA
rs12396748	X	2762070	-	A	G	2382	0.110519	0.0873737	1.59996	0.205908	0.218608	NA	NA	NA	NA
rs12690384	X	85106787	+	A	G	2382	0.0815822	0.0645036	1.59964	0.205954	0.218655	NA	NA	NA	NA
rs12689273	X	87643346	+	C	T	2379	0.107456	0.085061	1.59587	0.206489	0.219198	NA	NA	NA	NA
rs4824862	X	140102812	+	A	G	2380	0.0817387	0.0647066	1.59573	0.20651	0.219219	NA	NA	NA	NA
rs915942	X	153279932	-	C	T	2385	-0.136882	0.108394	1.59471	0.206655	0.219366	NA	NA	NA	NA
rs728149	X	30583790	+	A	G	2384	-0.146273	0.115883	1.59327	0.20686	0.219575	NA	NA	NA	NA
rs6529996	X	6824527	+	A	G	2381	-0.0899442	0.0712697	1.59271	0.20694	0.219655	NA	NA	NA	NA
rs221356	X	27514441	+	A	G	2384	-0.0865153	0.0686337	1.58895	0.207476	0.2202	NA	NA	NA	NA
rs2819542	X	124585098	-	A	G	2379	0.084472	0.0670835	1.5856	0.207956	0.220687	NA	NA	NA	NA
rs6609568	X	47468937	+	A	G	2378	0.0874846	0.0695232	1.58345	0.208264	0.221	NA	NA	NA	NA
rs4827582	X	67685649	+	A	G	2383	0.126906	0.100857	1.58325	0.208294	0.22103	NA	NA	NA	NA
rs16997866	X	126812564	+	A	C	2385	-0.148172	0.117817	1.58166	0.208521	0.221261	NA	NA	NA	NA
rs7054236	X	149261731	-	A	G	2384	-0.171114	0.136064	1.58156	0.208536	0.221276	NA	NA	NA	NA
rs2060113	X	57495307	-	A	G	2385	-0.0909057	0.072305	1.58069	0.208661	0.221403	NA	NA	NA	NA
rs16989447	X	31144041	+	A	T	2379	-0.154813	0.123138	1.58064	0.208668	0.22141	NA	NA	NA	NA
rs3014783	X	88881245	+	A	G	2372	-0.0792026	0.062998	1.58061	0.208673	0.221415	NA	NA	NA	NA
rs2206232	X	141202521	+	A	G	2376	0.109499	0.0871314	1.57932	0.208859	0.221603	NA	NA	NA	NA
rs6520724	X	40722634	-	C	T	2381	0.119538	0.0952334	1.57556	0.209401	0.222154	NA	NA	NA	NA
rs5938222	X	75003877	-	A	C	2384	-0.0855422	0.068152	1.57545	0.209418	0.222171	NA	NA	NA	NA
rs190181	X	75942161	-	A	G	2381	0.0968319	0.077202	1.57319	0.209745	0.222503	NA	NA	NA	NA
rs9887743	X	74519072	+	A	T	2385	0.100783	0.080377	1.57221	0.209886	0.222646	NA	NA	NA	NA
rs5930627	X	125120522	-	A	C	2382	0.0920558	0.0734176	1.57218	0.209891	0.222651	NA	NA	NA	NA
rs5904513	X	22140715	+	A	G	2385	0.0815205	0.065036	1.57118	0.210036	0.222799	NA	NA	NA	NA
rs4892435	X	75597079	-	A	G	2384	0.0966967	0.0771461	1.57107	0.210052	0.222815	NA	NA	NA	NA
rs4828392	X	85835072	+	A	G	2385	-0.0938868	0.0749903	1.56747	0.210575	0.223345	NA	NA	NA	NA
rs4825885	X	123087211	+	A	G	2385	0.0940516	0.0751505	1.56628	0.210749	0.223521	NA	NA	NA	NA
rs5970756	X	23530069	+	A	G	2385	0.0811118	0.0648222	1.56574	0.210826	0.2236	NA	NA	NA	NA
rs5917725	X	38869201	+	A	G	2382	0.152682	0.122035	1.56532	0.210887	0.223662	NA	NA	NA	NA
rs10218421	X	4492666	+	A	G	2383	-0.0795345	0.0635735	1.56516	0.210911	0.223686	NA	NA	NA	NA
rs5906572	X	47954166	-	A	G	2383	-0.07916	0.0632853	1.56461	0.210991	0.223768	NA	NA	NA	NA
rs16988033	X	27821688	-	A	G	2384	0.186954	0.149471	1.56442	0.211019	0.223796	NA	NA	NA	NA
rs4489480	X	25941483	-	A	G	2379	-0.095059	0.0760263	1.56336	0.211174	0.223953	NA	NA	NA	NA
rs5985271	X	109241593	+	A	T	2382	0.0893627	0.0714756	1.56314	0.211207	0.223986	NA	NA	NA	NA
rs6639974	X	7824884	-	A	G	2383	0.0792213	0.0633766	1.56252	0.211296	0.224077	NA	NA	NA	NA
rs1538569	X	145195051	-	C	G	2384	0.0783852	0.062731	1.56136	0.211466	0.224249	NA	NA	NA	NA
rs12852036	X	96348759	-	C	G	2385	0.0789125	0.0631803	1.56001	0.211664	0.22445	NA	NA	NA	NA
rs2187772	X	86093868	+	C	T	2377	-0.088757	0.0711224	1.55737	0.21205	0.224842	NA	NA	NA	NA
rs6527885	X	18977342	-	C	T	2385	-0.0831218	0.0666451	1.55558	0.212313	0.225109	NA	NA	NA	NA
rs5915065	X	57560462	-	A	G	2385	-0.0900691	0.0722656	1.55342	0.212631	0.225431	NA	NA	NA	NA
rs11095551	X	11528256	+	G	T	2383	0.104697	0.0840717	1.55085	0.21301	0.225816	NA	NA	NA	NA
rs5961868	X	5750117	-	A	C	2385	0.0830665	0.0667353	1.54932	0.213236	0.226045	NA	NA	NA	NA
rs6646961	X	116509021	-	G	T	2381	-0.090206	0.0724992	1.54812	0.213413	0.226225	NA	NA	NA	NA
rs11095543	X	10670256	-	G	T	2379	0.0780738	0.0627503	1.54803	0.213427	0.226239	NA	NA	NA	NA
rs6621315	X	79097110	-	A	G	2384	0.0918609	0.0738662	1.54657	0.213642	0.226456	NA	NA	NA	NA
rs5916263	X	5807676	-	A	C	2384	0.0825276	0.0663896	1.54525	0.213838	0.226655	NA	NA	NA	NA
rs5926123	X	22424289	+	A	G	2384	0.0876766	0.0705568	1.54415	0.214001	0.226821	NA	NA	NA	NA
rs5914365	X	55484238	+	C	T	2383	0.0854953	0.0688083	1.54384	0.214047	0.226867	NA	NA	NA	NA
rs1540321	X	136536228	+	A	G	2380	-0.0790236	0.0636052	1.54358	0.214086	0.226907	NA	NA	NA	NA
rs1266740	X	107345605	-	C	T	2385	0.0924141	0.0744828	1.53945	0.2147	0.227529	NA	NA	NA	NA
rs5910867	X	119420619	-	A	G	2384	-0.0781547	0.0630019	1.53887	0.214786	0.227617	NA	NA	NA	NA
rs16992300	X	75991100	+	C	T	2385	0.100675	0.081165	1.53852	0.214838	0.227669	NA	NA	NA	NA
rs6636519	X	140846226	-	A	G	2381	-0.096784	0.0780444	1.53789	0.214933	0.227765	NA	NA	NA	NA
rs2782669	X	93587518	+	C	T	2381	0.0788176	0.0635611	1.53768	0.214964	0.227797	NA	NA	NA	NA
rs520519	X	45733952	+	A	C	2378	-0.106067	0.085586	1.53587	0.215233	0.22807	NA	NA	NA	NA
rs17331284	X	6972965	-	C	T	2377	0.240776	0.19447	1.53293	0.215674	0.228516	NA	NA	NA	NA
rs5964186	X	37571947	+	C	G	2380	0.102921	0.0831871	1.53071	0.216006	0.228854	NA	NA	NA	NA
rs5907221	X	140988708	-	A	G	2384	-0.094435	0.0763341	1.53048	0.21604	0.228887	NA	NA	NA	NA
rs4825738	X	119953226	-	C	T	2375	0.131925	0.10665	1.53016	0.216088	0.228937	NA	NA	NA	NA
rs5905484	X	45556938	+	C	T	2385	0.0792756	0.0640907	1.52999	0.216114	0.228962	NA	NA	NA	NA
rs1536163	X	55911090	+	C	T	2385	0.0833766	0.0674135	1.52966	0.216164	0.229014	NA	NA	NA	NA
rs2583496	X	131513801	-	C	T	2385	0.0786961	0.0636331	1.52947	0.216193	0.229043	NA	NA	NA	NA
rs6620098	X	95747554	-	C	T	2385	0.0785509	0.0635183	1.52934	0.216211	0.229061	NA	NA	NA	NA
rs17307956	X	111681929	+	A	G	2376	-0.0974722	0.078849	1.52816	0.216389	0.229241	NA	NA	NA	NA
rs1839436	X	6695466	-	A	G	2381	-0.0779827	0.0630929	1.52769	0.216459	0.229312	NA	NA	NA	NA
rs12558341	X	13623983	-	C	T	2381	0.0796537	0.0644926	1.52543	0.2168	0.229658	NA	NA	NA	NA
rs6621546	X	79157911	-	A	G	2385	-0.0911469	0.0738239	1.52437	0.21696	0.22982	NA	NA	NA	NA
rs953030	X	144896985	+	G	T	2384	0.0778302	0.0630523	1.52368	0.217063	0.229924	NA	NA	NA	NA
rs4828983	X	22468260	+	C	G	2383	-0.0780955	0.0632896	1.52261	0.217225	0.230089	NA	NA	NA	NA
rs4825987	X	78686100	-	G	T	2385	-0.080752	0.0654545	1.52205	0.21731	0.230175	NA	NA	NA	NA
rs7053644	X	21711383	-	A	G	2379	0.0879232	0.0712832	1.52136	0.217413	0.23028	NA	NA	NA	NA
rs4969632	X	94909962	-	C	T	2384	0.0942697	0.0764361	1.52106	0.217459	0.230326	NA	NA	NA	NA
rs35021436	X	4330488	-	C	G	2385	-0.0778028	0.0630906	1.52076	0.217505	0.230372	NA	NA	NA	NA
rs16993529	X	137944922	-	A	G	2383	-0.116431	0.0944392	1.51996	0.217626	0.230495	NA	NA	NA	NA
rs17269144	X	7616201	+	A	G	2384	-0.202663	0.164417	1.51935	0.217718	0.230589	NA	NA	NA	NA
rs2214478	X	75912124	-	C	T	2377	-0.100318	0.0813961	1.51899	0.217772	0.230644	NA	NA	NA	NA
rs5936438	X	147694315	-	C	T	2378	0.0862156	0.0699859	1.51758	0.217987	0.230861	NA	NA	NA	NA
rs17248934	X	22222036	-	A	G	2385	0.135893	0.110381	1.51568	0.218275	0.231152	NA	NA	NA	NA
rs7049812	X	139849660	+	A	G	2379	0.0896667	0.0728365	1.51553	0.218297	0.231175	NA	NA	NA	NA
rs5962226	X	4615593	+	A	C	2383	-0.237023	0.192689	1.5131	0.218667	0.23155	NA	NA	NA	NA
rs12687154	X	7624386	+	C	T	2380	-0.201266	0.163622	1.51306	0.218672	0.231555	NA	NA	NA	NA
rs11117552	X	147337899	+	A	T	2380	0.0809691	0.0658275	1.51295	0.21869	0.231573	NA	NA	NA	NA
rs5924102	X	86882005	+	C	T	2375	-0.1329	0.108079	1.51204	0.218828	0.231713	NA	NA	NA	NA
rs5936716	X	67808504	-	A	C	2380	-0.116493	0.0948273	1.50914	0.21927	0.232161	NA	NA	NA	NA
rs5958109	X	121774876	+	C	G	2384	-0.104008	0.0846696	1.50896	0.219299	0.23219	NA	NA	NA	NA
rs6627324	X	149632510	+	C	T	2383	0.0865635	0.0705026	1.50751	0.21952	0.232414	NA	NA	NA	NA
rs2214066	X	68914019	+	C	T	2372	-0.0784776	0.0639178	1.50747	0.219526	0.232421	NA	NA	NA	NA
rs5979472	X	11657302	+	G	T	2384	-0.0931435	0.0759001	1.50598	0.219753	0.23265	NA	NA	NA	NA
rs12688591	X	21893368	-	A	C	2383	-0.0885788	0.0722206	1.50431	0.220009	0.23291	NA	NA	NA	NA
rs5927301	X	34609867	-	C	T	2384	-0.0898818	0.073309	1.50324	0.220174	0.233076	NA	NA	NA	NA
rs12396431	X	44191708	+	A	G	2382	0.0916946	0.0748154	1.50212	0.220345	0.23325	NA	NA	NA	NA
rs6647446	X	73240333	+	C	T	2385	-0.0844278	0.0688909	1.50192	0.220376	0.233281	NA	NA	NA	NA
rs10521406	X	97526022	+	A	G	2382	0.0788847	0.0644249	1.49927	0.220784	0.233695	NA	NA	NA	NA
rs5937364	X	74495939	+	A	G	2385	0.098328	0.080318	1.49875	0.220864	0.233775	NA	NA	NA	NA
rs6526263	X	23214712	-	A	C	2383	0.1944	0.158904	1.49665	0.221188	0.234104	NA	NA	NA	NA
rs6644132	X	114059323	+	C	T	2380	0.103267	0.0844179	1.49641	0.221224	0.23414	NA	NA	NA	NA
rs7876256	X	28490203	-	C	T	2384	0.137311	0.112258	1.49615	0.221265	0.234182	NA	NA	NA	NA
rs1416241	X	93197170	+	A	G	2378	0.260252	0.212913	1.49412	0.221579	0.2345	NA	NA	NA	NA
rs5920568	X	144422479	+	C	T	2384	0.166057	0.135853	1.49409	0.221583	0.234503	NA	NA	NA	NA
rs16986486	X	110512768	-	C	T	2384	0.223312	0.182757	1.49306	0.221743	0.234665	NA	NA	NA	NA
rs2345395	X	107424572	+	C	T	2383	0.0931109	0.0762015	1.49305	0.221744	0.234667	NA	NA	NA	NA
rs12009075	X	125622829	-	C	T	2381	-0.130518	0.106816	1.49303	0.221747	0.23467	NA	NA	NA	NA
rs17001950	X	137941757	+	C	G	2385	0.115385	0.0944437	1.49263	0.221809	0.234732	NA	NA	NA	NA
rs5961880	X	5809400	-	A	G	2385	0.081033	0.0663315	1.4924	0.221845	0.234769	NA	NA	NA	NA
rs5904511	X	22137401	+	A	G	2381	0.122492	0.100271	1.49233	0.221855	0.234779	NA	NA	NA	NA
rs6418604	X	28708262	-	A	G	2385	0.0768037	0.0628863	1.4916	0.221968	0.234894	NA	NA	NA	NA
rs932574	X	90218188	+	C	G	2385	-0.0770222	0.0630663	1.49154	0.221977	0.234903	NA	NA	NA	NA
rs1266748	X	107368645	+	C	T	2385	0.0930618	0.0762032	1.49141	0.221999	0.234925	NA	NA	NA	NA
rs7879064	X	23269263	+	G	T	2385	-0.0898312	0.0735671	1.49103	0.222056	0.234983	NA	NA	NA	NA
rs953712	X	96862797	+	A	G	2382	-0.161199	0.132147	1.48801	0.222525	0.235458	NA	NA	NA	NA
rs225049	X	29078003	+	C	T	2384	-0.0848305	0.0695494	1.48771	0.222573	0.235506	NA	NA	NA	NA
rs5952435	X	47206815	-	A	G	2385	0.25369	0.208276	1.48364	0.223206	0.236147	NA	NA	NA	NA
rs5978666	X	13790000	+	C	G	2384	-0.09556	0.0784537	1.48363	0.223208	0.236149	NA	NA	NA	NA
rs5973070	X	34017947	-	C	G	2385	-0.0834959	0.0685565	1.48332	0.223256	0.236198	NA	NA	NA	NA
rs5977786	X	131890355	-	C	T	2381	0.0764639	0.0628022	1.48239	0.223401	0.236344	NA	NA	NA	NA
rs1343719	X	108316137	+	C	T	2385	-0.108301	0.089011	1.48039	0.223714	0.236661	NA	NA	NA	NA
rs2804357	X	68942988	+	A	G	2379	0.0776128	0.063814	1.47923	0.223895	0.236845	NA	NA	NA	NA
rs241393	X	67981767	+	A	G	2381	0.0761393	0.0626109	1.47883	0.223958	0.236908	NA	NA	NA	NA
rs12012009	X	82373202	+	C	T	2383	-0.0969618	0.0797438	1.47845	0.224017	0.236968	NA	NA	NA	NA
rs1582301	X	147247510	+	A	C	2373	-0.0782179	0.0643689	1.47659	0.224309	0.237263	NA	NA	NA	NA
rs5930020	X	124405582	+	C	T	2380	0.0869557	0.071564	1.47641	0.224337	0.237292	NA	NA	NA	NA
rs2940014	X	34067944	+	A	T	2377	-0.102738	0.0846887	1.47168	0.225081	0.238045	NA	NA	NA	NA
rs5985413	X	108915798	+	C	T	2385	0.0767854	0.0633062	1.47118	0.22516	0.238125	NA	NA	NA	NA
rs471042	X	47778038	+	C	T	2385	0.192445	0.158717	1.47015	0.225322	0.238289	NA	NA	NA	NA
rs2267516	X	132826779	-	C	G	2383	0.0903715	0.0746097	1.46714	0.225797	0.23877	NA	NA	NA	NA
rs12834324	X	137927462	-	C	G	2384	0.105959	0.0874889	1.4668	0.225851	0.238824	NA	NA	NA	NA
rs228392	X	32397258	-	C	T	2385	0.0787358	0.0650213	1.46633	0.225925	0.238899	NA	NA	NA	NA
rs5970412	X	151928534	-	A	G	2380	0.129099	0.106655	1.46516	0.22611	0.239087	NA	NA	NA	NA
rs5936323	X	147235832	+	C	G	2378	-0.0777715	0.0643027	1.46279	0.226486	0.239467	NA	NA	NA	NA
rs5907912	X	140325754	-	A	G	2382	-0.110033	0.0910155	1.46155	0.226684	0.239667	NA	NA	NA	NA
rs2980062	X	152434081	-	A	G	2385	-0.0860739	0.0712237	1.46047	0.226855	0.23984	NA	NA	NA	NA
rs541367	X	47790930	-	A	G	2380	-0.200213	0.165708	1.45982	0.226959	0.239945	NA	NA	NA	NA
rs5978438	X	11475376	+	A	G	2382	-0.0871161	0.0721343	1.45852	0.227165	0.240154	NA	NA	NA	NA
rs7055735	X	85574223	-	A	G	2379	-0.206814	0.171248	1.45852	0.227166	0.240155	NA	NA	NA	NA
rs5951764	X	145863867	+	C	G	2376	-0.0802179	0.066436	1.45792	0.227261	0.24025	NA	NA	NA	NA
rs2285633	X	13644460	-	A	G	2385	-0.0763776	0.0632587	1.45778	0.227283	0.240274	NA	NA	NA	NA
rs5974088	X	111742914	+	C	G	2377	0.0975101	0.0807961	1.45653	0.227484	0.240476	NA	NA	NA	NA
rs1028359	X	32412790	+	A	C	2384	-0.255018	0.21144	1.45468	0.227778	0.240774	NA	NA	NA	NA
rs6522082	X	87616162	+	A	G	2379	-0.0963235	0.0798807	1.45406	0.227878	0.240875	NA	NA	NA	NA
rs12391688	X	3379880	+	A	G	2385	0.0753923	0.0625262	1.45388	0.227906	0.240903	NA	NA	NA	NA
rs532586	X	111983770	-	C	T	2384	-0.0948067	0.078629	1.45382	0.227915	0.240913	NA	NA	NA	NA
rs5973031	X	33861026	-	C	T	2385	0.0764621	0.0634218	1.4535	0.227967	0.240965	NA	NA	NA	NA
rs5910248	X	116768971	-	C	T	2382	0.075847	0.0629294	1.45268	0.228098	0.241098	NA	NA	NA	NA
rs7053319	X	21711190	+	C	T	2385	-0.0859093	0.0712789	1.45264	0.228105	0.241104	NA	NA	NA	NA
rs5955539	X	19110999	+	A	C	2383	0.125793	0.104378	1.45243	0.228138	0.241138	NA	NA	NA	NA
rs5942940	X	109609810	+	C	T	2383	0.0757684	0.0628737	1.45224	0.228169	0.241169	NA	NA	NA	NA
rs3903014	X	16097606	-	C	T	2375	-0.078059	0.0647815	1.45193	0.228219	0.24122	NA	NA	NA	NA
rs237378	X	149850860	+	A	G	2385	-0.138503	0.114979	1.45104	0.228362	0.241365	NA	NA	NA	NA
rs5966055	X	145062975	-	A	G	2384	0.108338	0.0900939	1.446	0.22917	0.242182	NA	NA	NA	NA
rs5925425	X	149687406	+	C	G	2383	-0.0861518	0.0716765	1.44469	0.229382	0.242396	NA	NA	NA	NA
rs6633188	X	18976644	+	C	T	2379	0.0807645	0.0672234	1.44344	0.229583	0.2426	NA	NA	NA	NA
rs7061270	X	135090298	-	A	G	2384	-0.0916688	0.0763602	1.44115	0.229953	0.242974	NA	NA	NA	NA
rs1336832	X	145746017	-	A	C	2381	-0.0785993	0.0654892	1.44045	0.230067	0.243089	NA	NA	NA	NA
rs7057325	X	47826857	+	C	T	2382	0.208099	0.173399	1.44028	0.230093	0.243116	NA	NA	NA	NA
rs17253696	X	87290869	-	A	G	2383	-0.104643	0.0872961	1.43692	0.230638	0.243667	NA	NA	NA	NA
rs1751108	X	78483387	-	A	C	2378	-0.0759426	0.0633986	1.43487	0.230972	0.244004	NA	NA	NA	NA
rs5978981	X	8838123	+	C	T	2385	-0.0858118	0.0716441	1.43461	0.231014	0.244047	NA	NA	NA	NA
rs1016683	X	37685553	-	A	C	2371	-0.230301	0.192359	1.43341	0.231209	0.244244	NA	NA	NA	NA
rs1004823	X	152131954	+	C	G	2381	-0.201068	0.168044	1.43166	0.231493	0.244531	NA	NA	NA	NA
rs1229078	X	16131825	-	A	T	2384	0.077612	0.0648693	1.43146	0.231527	0.244565	NA	NA	NA	NA
rs5990899	X	20548942	+	C	G	2385	0.0825335	0.0690036	1.4306	0.231667	0.244707	NA	NA	NA	NA
rs10521572	X	115387794	-	A	G	2385	0.0756876	0.0633173	1.42891	0.231943	0.244985	NA	NA	NA	NA
rs5973655	X	36315807	-	A	G	2382	0.119551	0.100029	1.42842	0.232022	0.245066	NA	NA	NA	NA
rs1488334	X	120985701	-	C	T	2382	0.111156	0.0930166	1.42805	0.232083	0.245128	NA	NA	NA	NA
rs5965496	X	67235819	+	C	T	2384	0.0765114	0.0640288	1.42791	0.232105	0.24515	NA	NA	NA	NA
rs1936492	X	108300748	-	A	G	2384	-0.105802	0.0885866	1.42643	0.232348	0.245396	NA	NA	NA	NA
rs4240057	X	145195013	+	C	T	2383	0.0749484	0.0627621	1.42603	0.232413	0.245461	NA	NA	NA	NA
rs1402079	X	92404380	-	A	C	2384	-0.117291	0.0982397	1.42546	0.232506	0.245555	NA	NA	NA	NA
rs1336834	X	145747535	-	A	G	2383	0.0782052	0.0655046	1.42537	0.232521	0.24557	NA	NA	NA	NA
rs2208848	X	133978849	+	A	G	2384	0.0751158	0.0629216	1.42516	0.232556	0.245606	NA	NA	NA	NA
rs4893371	X	88277186	-	A	T	2375	0.0753268	0.0631067	1.42478	0.232618	0.245668	NA	NA	NA	NA
rs5951897	X	145746497	+	C	G	2383	0.0781167	0.0655036	1.42219	0.233043	0.246098	NA	NA	NA	NA
rs5923792	X	86245971	+	C	T	2385	0.0751914	0.0630657	1.42151	0.233155	0.246211	NA	NA	NA	NA
rs3135399	X	95935451	+	A	G	2377	-0.0841081	0.0705512	1.42124	0.233199	0.246256	NA	NA	NA	NA
rs1402078	X	92404317	+	A	G	2384	-0.117072	0.0982527	1.41977	0.233441	0.2465	NA	NA	NA	NA
rs11094534	X	150933938	+	C	T	2385	0.0834938	0.0700741	1.41969	0.233455	0.246514	NA	NA	NA	NA
rs857355	X	12050769	-	C	T	2382	0.0850852	0.0714125	1.41958	0.233473	0.246532	NA	NA	NA	NA
rs5922503	X	87035241	+	C	T	2384	0.0843715	0.0708179	1.4194	0.233502	0.246562	NA	NA	NA	NA
rs5942675	X	109810646	+	A	C	2375	0.0747081	0.0627077	1.41936	0.233508	0.246568	NA	NA	NA	NA
rs6527569	X	36312957	-	C	T	2384	0.1191	0.100017	1.418	0.233733	0.246795	NA	NA	NA	NA
rs576656	X	23601896	+	C	T	2385	-0.0748459	0.062856	1.41789	0.233751	0.246813	NA	NA	NA	NA
rs4489434	X	149772149	+	G	T	2385	-0.111009	0.0933599	1.41384	0.234421	0.24749	NA	NA	NA	NA
rs5973620	X	36172166	+	A	G	2385	0.187749	0.157937	1.41315	0.234534	0.247605	NA	NA	NA	NA
rs5983987	X	89185625	+	A	G	2381	-0.082414	0.0693748	1.41123	0.234852	0.247926	NA	NA	NA	NA
rs5951765	X	145746580	-	A	G	2385	-0.07777	0.0654783	1.41068	0.234943	0.248018	NA	NA	NA	NA
rs5976265	X	137993924	+	G	T	2385	0.103433	0.0871035	1.4101	0.235039	0.248115	NA	NA	NA	NA
rs17389	X	131565917	+	C	G	2384	0.0755667	0.0636435	1.40978	0.235093	0.248169	NA	NA	NA	NA
rs5946229	X	114053190	+	A	G	2383	-0.100196	0.0844248	1.40852	0.235303	0.248381	NA	NA	NA	NA
rs5913317	X	79899463	+	A	G	2384	-0.107158	0.0903788	1.40576	0.235761	0.248844	NA	NA	NA	NA
rs5958390	X	123078178	+	A	G	2385	-0.0884579	0.0746448	1.40435	0.235997	0.249083	NA	NA	NA	NA
rs1538568	X	145195174	+	C	T	2385	0.0750729	0.0633695	1.40348	0.236142	0.249229	NA	NA	NA	NA
rs5987697	X	102329964	-	A	G	2374	0.079838	0.0674031	1.40301	0.236221	0.249309	NA	NA	NA	NA
rs6636958	X	142345525	-	A	G	2377	-0.0783397	0.0661538	1.40234	0.236332	0.249421	NA	NA	NA	NA
rs5983335	X	93209512	+	A	G	2383	0.0878791	0.0742547	1.40063	0.236618	0.24971	NA	NA	NA	NA
rs4489487	X	113984348	-	C	T	2384	-0.0998195	0.0843846	1.39928	0.236844	0.249939	NA	NA	NA	NA
rs1029858	X	27359436	+	A	T	2379	-0.0780946	0.0660202	1.39923	0.236853	0.249947	NA	NA	NA	NA
rs7392062	X	87540632	-	C	T	2383	-0.0759547	0.0642221	1.39875	0.236933	0.250028	NA	NA	NA	NA
rs5937619	X	75986125	+	A	G	2385	-0.0959413	0.081145	1.39794	0.237069	0.250165	NA	NA	NA	NA
rs5940878	X	90025891	+	C	T	2382	-0.0802124	0.0679086	1.39519	0.23753	0.250631	NA	NA	NA	NA
rs17002742	X	55450366	-	A	G	2383	-0.081334	0.0688631	1.39499	0.237564	0.250665	NA	NA	NA	NA
rs2108104	X	116360485	-	A	G	2383	-0.0858705	0.0727135	1.39463	0.237625	0.250727	NA	NA	NA	NA
rs5944902	X	101091229	-	G	T	2383	-0.0756037	0.0640518	1.39323	0.23786	0.250964	NA	NA	NA	NA
rs4402041	X	72654610	+	C	T	2382	-0.361672	0.306466	1.39272	0.237946	0.251051	NA	NA	NA	NA
rs11092424	X	102129364	+	A	G	2380	-0.0855974	0.0725426	1.39231	0.238016	0.251122	NA	NA	NA	NA
rs17001957	X	137943895	-	G	T	2382	-0.11135	0.0943794	1.39196	0.238074	0.25118	NA	NA	NA	NA
rs5987642	X	102075966	+	C	T	2384	0.0758764	0.064318	1.39171	0.238117	0.251224	NA	NA	NA	NA
rs583	X	122728655	+	A	G	2381	-0.0933385	0.0791213	1.39166	0.238124	0.251231	NA	NA	NA	NA
rs5923840	X	86281425	+	A	T	2379	0.0739013	0.0626491	1.39147	0.238156	0.251264	NA	NA	NA	NA
rs5935204	X	11881722	+	A	C	2376	0.151556	0.128495	1.39115	0.238211	0.251319	NA	NA	NA	NA
rs5972354	X	31187072	+	C	T	2384	0.0745892	0.0632455	1.39089	0.238255	0.251363	NA	NA	NA	NA
rs239757	X	18773700	-	C	G	2384	0.0809692	0.068681	1.38984	0.238432	0.251542	NA	NA	NA	NA
rs5944901	X	101090858	-	A	G	2381	0.0755203	0.0641042	1.38789	0.238762	0.251875	NA	NA	NA	NA
rs2093132	X	115388623	-	C	G	2381	-0.0746083	0.063351	1.38697	0.238917	0.252032	NA	NA	NA	NA
rs2254091	X	9494520	+	A	G	2385	-0.0757556	0.0643631	1.38534	0.239194	0.252311	NA	NA	NA	NA
rs17246840	X	18051487	-	C	T	2385	-0.0740078	0.0628856	1.38501	0.23925	0.252367	NA	NA	NA	NA
rs4131175	X	25389824	-	A	G	2383	-0.0751288	0.0638498	1.3845	0.239336	0.252455	NA	NA	NA	NA
rs1266745	X	107363922	-	A	G	2385	0.0899138	0.0764174	1.38442	0.23935	0.252469	NA	NA	NA	NA
rs5914341	X	55446715	+	A	G	2377	0.081095	0.0689444	1.38353	0.2395	0.252621	NA	NA	NA	NA
rs5933743	X	9518115	+	A	C	2383	0.0793115	0.0674374	1.38315	0.239565	0.252686	NA	NA	NA	NA
rs10521881	X	148183945	-	C	T	2385	0.190455	0.161953	1.38296	0.239598	0.252719	NA	NA	NA	NA
rs5905162	X	115387087	+	A	G	2384	0.0744461	0.0633069	1.38287	0.239612	0.252734	NA	NA	NA	NA
rs6634073	X	138361413	+	A	G	2382	0.106275	0.0903736	1.38286	0.239614	0.252735	NA	NA	NA	NA
rs6626448	X	144741552	-	C	T	2385	-0.15997	0.136138	1.38076	0.239971	0.253096	NA	NA	NA	NA
rs1207489	X	47578716	-	A	G	2384	0.0738411	0.0628455	1.38054	0.240009	0.253135	NA	NA	NA	NA
rs5905859	X	43476444	+	A	C	2380	-0.0788168	0.0670946	1.37995	0.24011	0.253237	NA	NA	NA	NA
rs6629443	X	21879989	+	A	C	2378	-0.0836214	0.0712476	1.37751	0.240526	0.253656	NA	NA	NA	NA
rs6523584	X	101124878	+	A	C	2376	-0.0752006	0.0641067	1.37605	0.240774	0.253907	NA	NA	NA	NA
rs932575	X	90221142	+	A	G	2383	-0.0739705	0.0630616	1.3759	0.240801	0.253934	NA	NA	NA	NA
rs5933309	X	132398744	-	C	T	2381	0.120712	0.102954	1.37472	0.241003	0.254137	NA	NA	NA	NA
rs1265392	X	147722295	-	C	T	2383	0.139554	0.119025	1.37469	0.241007	0.254142	NA	NA	NA	NA
rs1898741	X	27013561	+	C	T	2384	0.0832811	0.0710759	1.37293	0.241309	0.254447	NA	NA	NA	NA
rs5965688	X	145061891	-	C	T	2385	-0.105313	0.0900125	1.36887	0.242007	0.255151	NA	NA	NA	NA
rs5922973	X	83512887	+	A	G	2382	0.0730165	0.0625444	1.3629	0.243035	0.256188	NA	NA	NA	NA
rs211640	X	2881011	+	C	G	2380	-0.0735109	0.0629818	1.3623	0.243139	0.256293	NA	NA	NA	NA
rs4599965	X	8245227	+	G	T	2384	-0.0732401	0.0627508	1.36226	0.243146	0.256301	NA	NA	NA	NA
rs5976687	X	126808369	+	C	T	2379	-0.0873279	0.0748305	1.36191	0.243206	0.256361	NA	NA	NA	NA
rs6527884	X	18976835	-	A	G	2384	-0.0783094	0.067119	1.36125	0.243321	0.256478	NA	NA	NA	NA
rs17218233	X	125146041	-	C	T	2384	-0.0855851	0.0733996	1.35959	0.243608	0.256767	NA	NA	NA	NA
rs6527396	X	15181892	-	G	T	2384	-0.129938	0.111532	1.3573	0.244006	0.257169	NA	NA	NA	NA
rs6648901	X	121807956	+	G	T	2385	-0.100238	0.0860466	1.35707	0.244046	0.257209	NA	NA	NA	NA
rs5925408	X	149627870	+	A	G	2384	-0.0820736	0.070459	1.35686	0.244083	0.257246	NA	NA	NA	NA
rs5935787	X	14600032	+	C	T	2382	0.073319	0.0629541	1.35639	0.244164	0.257328	NA	NA	NA	NA
rs17326758	X	117659593	-	A	C	2385	-0.108219	0.0929974	1.35414	0.244555	0.257722	NA	NA	NA	NA
rs7358024	X	130786212	+	A	G	2384	-0.167022	0.143576	1.35327	0.244708	0.257876	NA	NA	NA	NA
rs17312304	X	72660126	-	A	C	2381	-0.359486	0.309128	1.35234	0.244869	0.258039	NA	NA	NA	NA
rs1218123	X	117236011	+	A	G	2385	0.0977457	0.0840618	1.35207	0.244917	0.258088	NA	NA	NA	NA
rs4593704	X	6062906	-	A	C	2385	-0.0976135	0.0840528	1.3487	0.245506	0.258681	NA	NA	NA	NA
rs5945911	X	102086947	-	C	G	2380	0.0747482	0.0643842	1.34786	0.245653	0.25883	NA	NA	NA	NA
rs5945925	X	102129862	+	A	G	2385	-0.084235	0.0725715	1.34726	0.245757	0.258934	NA	NA	NA	NA
rs2297651	X	123022716	-	G	T	2380	0.0867258	0.0747408	1.34642	0.245904	0.259083	NA	NA	NA	NA
rs4986546	X	43305093	-	C	T	2383	-0.0817027	0.0704135	1.34636	0.245916	0.259095	NA	NA	NA	NA
rs7882619	X	107565001	-	A	C	2384	0.0872223	0.0751912	1.34561	0.246046	0.259226	NA	NA	NA	NA
rs12009771	X	87292435	+	C	T	2385	-0.10124	0.0873074	1.34462	0.246221	0.259403	NA	NA	NA	NA
rs7053574	X	120347792	-	A	T	2372	0.0749392	0.0646357	1.34423	0.246289	0.259471	NA	NA	NA	NA
rs2188133	X	113272752	+	A	C	2383	-0.0765556	0.0660608	1.34297	0.246511	0.259695	NA	NA	NA	NA
rs5909418	X	18106171	+	A	G	2383	-0.0726452	0.0627527	1.34014	0.24701	0.260198	NA	NA	NA	NA
rs5931354	X	137158228	+	A	T	2381	0.223175	0.19279	1.34006	0.247024	0.260213	NA	NA	NA	NA
rs5912846	X	78401367	+	A	G	2383	-0.0781747	0.0675332	1.33998	0.247038	0.260226	NA	NA	NA	NA
rs5909876	X	121049929	-	C	T	2383	-0.0803941	0.0694717	1.33916	0.247182	0.260372	NA	NA	NA	NA
rs7059205	X	86577014	+	A	T	2384	-0.194505	0.168259	1.33629	0.247689	0.260883	NA	NA	NA	NA
rs5916477	X	4047463	+	A	T	2382	-0.132112	0.114299	1.33599	0.247742	0.260937	NA	NA	NA	NA
rs16995109	X	117278890	+	C	G	2383	-0.114664	0.0992177	1.33561	0.24781	0.261006	NA	NA	NA	NA
rs12852001	X	128269399	+	A	G	2384	0.0840181	0.0727307	1.33448	0.24801	0.261207	NA	NA	NA	NA
rs905089	X	144811785	+	C	T	2385	0.0755516	0.0654017	1.33447	0.248011	0.261208	NA	NA	NA	NA
rs1866940	X	131445301	-	A	G	2377	-0.0735176	0.0636773	1.33295	0.248281	0.26148	NA	NA	NA	NA
rs2407843	X	12353980	-	C	T	2385	-0.0764457	0.0662335	1.33214	0.248424	0.261624	NA	NA	NA	NA
rs6627738	X	151981014	-	A	G	2385	-0.19295	0.167179	1.33207	0.248437	0.261638	NA	NA	NA	NA
rs5942645	X	109667082	-	A	G	2369	0.0727679	0.0630609	1.33156	0.248528	0.261729	NA	NA	NA	NA
rs3125994	X	112186385	-	A	G	2385	0.0733641	0.06364	1.32894	0.248994	0.262198	NA	NA	NA	NA
rs5980931	X	69546446	-	A	G	2383	-0.128642	0.111592	1.32894	0.248994	0.262199	NA	NA	NA	NA
rs17319573	X	87294790	+	C	T	2385	-0.100612	0.0872932	1.32843	0.249085	0.26229	NA	NA	NA	NA
rs3924337	X	71269246	+	A	G	2382	0.089889	0.0779903	1.32841	0.249088	0.262294	NA	NA	NA	NA
rs5961605	X	4994469	-	C	T	2383	-0.0720209	0.062524	1.32685	0.249366	0.262574	NA	NA	NA	NA
rs677119	X	137122660	+	G	T	2384	-0.0856369	0.0743717	1.32589	0.249538	0.262748	NA	NA	NA	NA
rs16987100	X	111944281	-	A	G	2385	-0.18677	0.162214	1.32568	0.249575	0.262784	NA	NA	NA	NA
rs723806	X	29167546	+	C	T	2380	-0.0751131	0.065271	1.32431	0.249819	0.263031	NA	NA	NA	NA
rs521412	X	45733868	+	C	G	2384	-0.0980495	0.0852621	1.32245	0.250153	0.263367	NA	NA	NA	NA
rs806643	X	3322412	+	C	T	2384	0.0732136	0.0636777	1.32193	0.250246	0.263461	NA	NA	NA	NA
rs226702	X	98335556	+	G	T	2378	0.113749	0.0989347	1.32189	0.250253	0.263468	NA	NA	NA	NA
rs17305063	X	5396913	+	A	G	2380	-0.0889692	0.0774044	1.32114	0.250388	0.263604	NA	NA	NA	NA
rs12013445	X	95903173	+	A	G	2378	-0.111732	0.0972138	1.32098	0.250415	0.263632	NA	NA	NA	NA
rs1266756	X	107383986	-	A	G	2382	0.0877181	0.0763365	1.32043	0.250516	0.263733	NA	NA	NA	NA
rs6617665	X	87615094	+	A	T	2374	-0.0922475	0.080311	1.31935	0.250709	0.263928	NA	NA	NA	NA
rs16994803	X	147800037	+	A	G	2374	0.171665	0.149472	1.31901	0.25077	0.26399	NA	NA	NA	NA
rs6528930	X	140849658	-	A	G	2375	-0.0894295	0.0778757	1.31874	0.250819	0.264039	NA	NA	NA	NA
rs6413702	X	120431388	-	C	T	2384	0.0739259	0.0643787	1.31859	0.250845	0.264065	NA	NA	NA	NA
rs5909761	X	119775291	+	C	T	2385	0.0739612	0.0644197	1.31817	0.250921	0.264141	NA	NA	NA	NA
rs213684	X	93364480	-	A	G	2385	-0.171203	0.149138	1.31779	0.250989	0.26421	NA	NA	NA	NA
rs6522081	X	87616023	+	A	T	2383	-0.0919987	0.080186	1.31634	0.251251	0.264474	NA	NA	NA	NA
rs7052615	X	7621503	-	A	C	2384	-0.185843	0.161993	1.31612	0.251289	0.264512	NA	NA	NA	NA
rs616	X	124143256	+	A	G	2385	0.071834	0.0626245	1.31575	0.251357	0.264581	NA	NA	NA	NA
rs41377848	X	8639328	-	C	T	2385	0.202169	0.176276	1.31536	0.251427	0.264652	NA	NA	NA	NA
rs7050419	X	111770922	-	A	G	2385	-0.104674	0.091325	1.31372	0.251723	0.26495	NA	NA	NA	NA
rs1397169	X	23529122	-	A	T	2380	0.0823793	0.0719033	1.31262	0.251921	0.26515	NA	NA	NA	NA
rs7472994	X	11498689	-	A	C	2382	-0.0826421	0.0721336	1.31259	0.251927	0.265155	NA	NA	NA	NA
rs7886153	X	18074800	-	A	G	2383	-0.0721247	0.062991	1.31102	0.252209	0.26544	NA	NA	NA	NA
rs2066364	X	109159512	-	A	G	2382	0.0719602	0.0628858	1.30942	0.252499	0.265732	NA	NA	NA	NA
rs11798237	X	36616787	-	A	G	2383	-0.202965	0.17744	1.30839	0.252686	0.26592	NA	NA	NA	NA
rs12848168	X	54737184	+	C	T	2383	0.0931285	0.0814469	1.30742	0.252862	0.266097	NA	NA	NA	NA
rs3829726	X	72582914	+	A	C	2385	-0.350168	0.306763	1.30301	0.253664	0.266906	NA	NA	NA	NA
rs5970953	X	22868417	+	C	T	2385	0.114286	0.100127	1.30281	0.2537	0.266941	NA	NA	NA	NA
rs16986754	X	111173247	-	A	G	2384	-0.114693	0.100529	1.30165	0.253912	0.267156	NA	NA	NA	NA
rs5961499	X	4483042	+	A	T	2384	-0.0723419	0.0634117	1.30149	0.253941	0.267185	NA	NA	NA	NA
rs5933351	X	125114731	-	G	T	2373	-0.0757065	0.0663699	1.30114	0.254005	0.267249	NA	NA	NA	NA
rs2301325	X	22143166	-	A	G	2382	0.074209	0.0651118	1.29896	0.254404	0.267651	NA	NA	NA	NA
rs7053410	X	23535377	+	C	T	2385	0.102165	0.0896562	1.29851	0.254486	0.267734	NA	NA	NA	NA
rs7888247	X	19111616	+	A	G	2381	0.11928	0.104746	1.29676	0.254807	0.268056	NA	NA	NA	NA
rs5953113	X	47589917	+	C	G	2385	0.0715603	0.0628598	1.29598	0.254949	0.2682	NA	NA	NA	NA
rs4141068	X	30214338	+	A	T	2380	0.226233	0.198828	1.29466	0.255191	0.268444	NA	NA	NA	NA
rs5907352	X	141742662	+	A	G	2384	-0.0786786	0.0691516	1.29452	0.255217	0.268469	NA	NA	NA	NA
rs5945399	X	152385468	-	A	G	2383	0.0792	0.0696422	1.29332	0.255438	0.268692	NA	NA	NA	NA
rs12397153	X	138863221	+	A	G	2384	0.126166	0.110944	1.29323	0.255453	0.268708	NA	NA	NA	NA
rs5939198	X	3335021	-	A	G	2385	-0.0734523	0.0646021	1.29276	0.255541	0.268796	NA	NA	NA	NA
rs5952092	X	115443739	-	A	G	2384	-0.0758279	0.0667582	1.29018	0.256015	0.269274	NA	NA	NA	NA
rs210431	X	104831589	-	A	G	2376	-0.0735117	0.0647228	1.29002	0.256043	0.269302	NA	NA	NA	NA
rs5930187	X	126808631	+	A	T	2382	0.0849389	0.0747904	1.2898	0.256085	0.269344	NA	NA	NA	NA
rs5924813	X	152164518	+	C	T	2383	0.19006	0.167358	1.2897	0.256102	0.269361	NA	NA	NA	NA
rs398262	X	137116238	-	A	T	2385	0.0844925	0.0744095	1.28938	0.256163	0.269422	NA	NA	NA	NA
rs5916610	X	4386435	-	C	T	2384	-0.0717597	0.0632023	1.28913	0.256209	0.269469	NA	NA	NA	NA
rs7064675	X	7641601	+	G	T	2384	0.183057	0.16134	1.28732	0.256542	0.269805	NA	NA	NA	NA
rs3213493	X	22140896	+	C	T	2385	-0.0737033	0.0649791	1.28655	0.256685	0.269949	NA	NA	NA	NA
rs1218124	X	117235877	-	A	G	2385	-0.0951775	0.083949	1.2854	0.256898	0.270162	NA	NA	NA	NA
rs202735	X	130868023	+	A	T	2384	-0.0808706	0.0713512	1.28463	0.25704	0.270306	NA	NA	NA	NA
rs7886922	X	119334443	-	C	G	2383	-0.119191	0.105184	1.28407	0.257143	0.270409	NA	NA	NA	NA
rs5977551	X	130744849	+	A	T	2383	-0.162479	0.143395	1.28388	0.257178	0.270445	NA	NA	NA	NA
rs4439289	X	14047670	+	C	T	2385	0.0712565	0.0629177	1.28264	0.25741	0.270678	NA	NA	NA	NA
rs5953433	X	44277438	-	A	C	2377	0.0773909	0.0683415	1.28236	0.257461	0.270729	NA	NA	NA	NA
rs17147003	X	44590383	+	A	G	2385	0.153311	0.135448	1.28116	0.257683	0.270953	NA	NA	NA	NA
rs5985809	X	28831428	+	C	T	2385	0.0720584	0.0636699	1.28086	0.25774	0.271011	NA	NA	NA	NA
rs12836051	X	114831067	+	A	G	2378	0.0929926	0.0822003	1.27982	0.257932	0.271204	NA	NA	NA	NA
rs6530145	X	8181971	+	C	T	2382	-0.138332	0.122339	1.27854	0.25817	0.271443	NA	NA	NA	NA
rs16997889	X	27833848	+	A	G	2384	0.169623	0.150021	1.27841	0.258195	0.271469	NA	NA	NA	NA
rs2315933	X	26326656	+	C	T	2377	-0.192971	0.170755	1.27715	0.25843	0.271706	NA	NA	NA	NA
rs436627	X	137104770	+	A	G	2384	-0.0839806	0.0743406	1.27616	0.258614	0.27189	NA	NA	NA	NA
rs1332110	X	107447215	-	C	T	2385	-0.084168	0.074521	1.27567	0.258706	0.271983	NA	NA	NA	NA
rs1998004	X	145198888	+	A	C	2381	-0.0716542	0.063446	1.27549	0.25874	0.272017	NA	NA	NA	NA
rs2702225	X	16116988	-	A	G	2385	0.0732173	0.0648447	1.2749	0.258849	0.272127	NA	NA	NA	NA
rs35217370	X	36575279	-	A	G	2383	0.0965163	0.0854961	1.27441	0.258941	0.27222	NA	NA	NA	NA
rs7878939	X	27465886	+	A	C	2384	-0.104047	0.0921678	1.2744	0.258944	0.272222	NA	NA	NA	NA
rs1336835	X	145747580	-	C	T	2384	0.0737715	0.0653722	1.27347	0.259116	0.272396	NA	NA	NA	NA
rs11091213	X	47594159	-	G	T	2384	-0.0709212	0.0628515	1.27327	0.259154	0.272435	NA	NA	NA	NA
rs1344031	X	36095190	+	A	G	2385	-0.176611	0.156523	1.27315	0.259176	0.272456	NA	NA	NA	NA
rs5954267	X	140221976	-	C	T	2385	-0.109283	0.096863	1.27289	0.259225	0.272505	NA	NA	NA	NA
rs6636650	X	141249474	-	C	T	2385	-0.0773479	0.0685857	1.27183	0.259424	0.272706	NA	NA	NA	NA
rs5927688	X	31059096	+	C	T	2383	-0.113931	0.101035	1.27157	0.259473	0.272755	NA	NA	NA	NA
rs5923573	X	85769006	-	A	G	2376	-0.0714832	0.0634008	1.27121	0.259539	0.272822	NA	NA	NA	NA
rs2001053	X	126805915	-	C	G	2384	-0.0841848	0.074777	1.26745	0.260245	0.273533	NA	NA	NA	NA
rs204332	X	125986538	+	A	G	2385	0.0807546	0.0717421	1.26703	0.260325	0.273612	NA	NA	NA	NA
rs1634322	X	12799948	-	A	T	2384	0.0895725	0.079734	1.26201	0.261272	0.274565	NA	NA	NA	NA
rs5944298	X	26029538	+	C	T	2384	-0.0744087	0.0662965	1.2597	0.261708	0.275005	NA	NA	NA	NA
rs1898744	X	26975725	+	A	G	2378	-0.071147	0.0634289	1.25817	0.261998	0.275296	NA	NA	NA	NA
rs5977904	X	125096096	-	A	G	2385	0.223195	0.199055	1.25725	0.262172	0.275472	NA	NA	NA	NA
rs12390279	X	115514407	-	C	T	2383	0.0943228	0.0841263	1.2571	0.262201	0.2755	NA	NA	NA	NA
rs6637449	X	127576551	-	G	T	2384	0.072669	0.0648175	1.25694	0.262232	0.275531	NA	NA	NA	NA
rs5944299	X	26029574	+	C	G	2382	-0.0742833	0.06628	1.25608	0.262394	0.275695	NA	NA	NA	NA
rs477233	X	23615096	-	A	G	2385	0.0703664	0.0628038	1.25533	0.262537	0.275838	NA	NA	NA	NA
rs5991605	X	42579385	-	G	T	2385	-0.153864	0.137338	1.25514	0.262573	0.275875	NA	NA	NA	NA
rs2207981	X	107479455	-	C	T	2382	-0.0844595	0.0754157	1.25422	0.262748	0.276051	NA	NA	NA	NA
rs7887506	X	46050832	+	A	G	2382	0.100842	0.0901069	1.25246	0.263084	0.276389	NA	NA	NA	NA
rs3126111	X	124340836	+	A	G	2380	-0.0699881	0.0625894	1.25039	0.263477	0.276785	NA	NA	NA	NA
rs5942936	X	109601839	+	A	T	2377	0.0703537	0.0629605	1.24864	0.263813	0.277122	NA	NA	NA	NA
rs1368769	X	27749493	-	A	G	2385	0.0700832	0.0627189	1.24862	0.263816	0.277125	NA	NA	NA	NA
rs1207469	X	47558928	+	A	G	2373	-0.0704847	0.0630822	1.24847	0.263846	0.277155	NA	NA	NA	NA
rs5928533	X	34309366	+	A	T	2384	-0.0836245	0.0748455	1.24835	0.263868	0.277178	NA	NA	NA	NA
rs1458775	X	97277056	+	A	T	2382	-0.0800458	0.0716581	1.2478	0.263972	0.277283	NA	NA	NA	NA
rs2008144	X	152135990	-	A	G	2385	0.187429	0.167796	1.2477	0.263993	0.277304	NA	NA	NA	NA
rs6627756	X	152126203	-	A	C	2385	-0.187429	0.167796	1.2477	0.263993	0.277304	NA	NA	NA	NA
rs5924814	X	152164665	+	A	G	2385	-0.187429	0.167796	1.2477	0.263993	0.277304	NA	NA	NA	NA
rs10521940	X	27901452	-	C	T	2379	-0.149434	0.133796	1.24742	0.264046	0.277357	NA	NA	NA	NA
rs5921453	X	99150965	+	A	G	2385	0.079825	0.0714797	1.24713	0.264101	0.277412	NA	NA	NA	NA
rs4639666	X	130259077	-	G	T	2384	-0.109569	0.0981395	1.24649	0.264224	0.277536	NA	NA	NA	NA
rs724057	X	130744036	+	C	G	2381	0.159622	0.143023	1.24558	0.264398	0.277711	NA	NA	NA	NA
rs5906396	X	47174176	+	C	T	2372	-0.0783395	0.0702289	1.24431	0.264642	0.277956	NA	NA	NA	NA
rs5952988	X	43711264	-	A	G	2384	0.0772869	0.069313	1.24332	0.264833	0.278148	NA	NA	NA	NA
rs7058557	X	132462224	-	C	T	2378	0.119212	0.106943	1.24261	0.264969	0.278285	NA	NA	NA	NA
rs16984614	X	7616325	-	G	T	2385	0.17728	0.15917	1.2405	0.265374	0.278693	NA	NA	NA	NA
rs1332107	X	107423486	+	A	G	2385	0.0849116	0.0762399	1.24042	0.26539	0.278708	NA	NA	NA	NA
rs12557782	X	122205419	-	C	T	2384	0.071478	0.0641946	1.23979	0.265512	0.278832	NA	NA	NA	NA
rs731460	X	88192718	-	A	G	2383	-0.0707883	0.0635939	1.23906	0.265652	0.278972	NA	NA	NA	NA
rs5905395	X	115326750	-	A	T	2381	0.0742152	0.0666918	1.23834	0.265791	0.279112	NA	NA	NA	NA
rs646221	X	137100425	+	A	C	2385	-0.0827561	0.0743711	1.2382	0.265818	0.279139	NA	NA	NA	NA
rs228379	X	32475411	+	A	G	2381	-0.0708875	0.0637315	1.23717	0.266017	0.279339	NA	NA	NA	NA
rs202777	X	130918494	+	A	G	2382	-0.0726024	0.0653015	1.23611	0.266223	0.279546	NA	NA	NA	NA
rs5972241	X	29419208	-	A	C	2381	0.0700779	0.0630437	1.2356	0.266321	0.279645	NA	NA	NA	NA
rs10521504	X	103289727	+	G	T	2384	-0.0787924	0.0708836	1.2356	0.266321	0.279645	NA	NA	NA	NA
rs4829430	X	107397477	+	G	T	2374	-0.0851371	0.0766104	1.23499	0.266439	0.279764	NA	NA	NA	NA
rs4828744	X	152094405	+	A	G	2385	-0.186309	0.167679	1.23455	0.266523	0.279848	NA	NA	NA	NA
rs4828747	X	152098153	+	C	T	2385	0.186309	0.167679	1.23455	0.266523	0.279848	NA	NA	NA	NA
rs5977550	X	130739816	+	A	G	2383	0.159205	0.143331	1.23377	0.266675	0.280001	NA	NA	NA	NA
rs1999925	X	93215057	-	C	T	2384	0.0816724	0.0735642	1.23259	0.266905	0.280232	NA	NA	NA	NA
rs5986237	X	25430993	-	C	T	2385	0.0708996	0.0638651	1.23243	0.266936	0.280263	NA	NA	NA	NA
rs6616415	X	79155237	-	A	T	2383	-0.0819388	0.0738332	1.23162	0.267093	0.280421	NA	NA	NA	NA
rs5978240	X	8365577	+	A	T	2381	-0.0696227	0.0627355	1.23162	0.267093	0.280421	NA	NA	NA	NA
rs2030878	X	12044645	+	A	G	2385	-0.105945	0.0954888	1.231	0.267213	0.280542	NA	NA	NA	NA
rs11092608	X	107470163	-	C	G	2382	-0.083169	0.0749708	1.23066	0.267278	0.280608	NA	NA	NA	NA
rs6652491	X	87534288	+	C	T	2382	-0.0743233	0.0670165	1.22995	0.267417	0.280747	NA	NA	NA	NA
rs2224137	X	141268506	+	C	G	2378	0.0989127	0.0892186	1.22912	0.267579	0.28091	NA	NA	NA	NA
rs3952257	X	23299691	+	C	T	2385	-0.0743608	0.0670776	1.22895	0.267612	0.280943	NA	NA	NA	NA
rs1199468	X	69429701	-	C	T	2376	0.123498	0.111423	1.22847	0.267704	0.281036	NA	NA	NA	NA
rs1125816	X	136174610	+	A	G	2381	0.134206	0.121176	1.22662	0.268065	0.281398	NA	NA	NA	NA
rs2189676	X	75322299	+	A	G	2384	0.0862266	0.0778693	1.22617	0.268154	0.281488	NA	NA	NA	NA
rs5904678	X	145747083	-	A	G	2382	0.0726159	0.0655844	1.22592	0.268202	0.281536	NA	NA	NA	NA
rs5922247	X	85645900	+	C	G	2385	0.0753834	0.0680922	1.22562	0.26826	0.281595	NA	NA	NA	NA
rs1413645	X	136176077	+	A	T	2384	0.133982	0.121074	1.22459	0.268462	0.281798	NA	NA	NA	NA
rs6633000	X	13448404	+	A	T	2382	-0.11136	0.100656	1.224	0.268578	0.281914	NA	NA	NA	NA
rs12006713	X	150263251	+	C	T	2377	0.142379	0.128708	1.22373	0.26863	0.281967	NA	NA	NA	NA
rs6654309	X	134932348	-	C	T	2385	-0.183687	0.166122	1.22265	0.268841	0.282179	NA	NA	NA	NA
rs1921707	X	8256555	-	G	T	2384	0.0694152	0.0627921	1.22208	0.268953	0.282291	NA	NA	NA	NA
rs2203003	X	85406317	-	C	T	2385	0.0851524	0.0770414	1.22165	0.269038	0.282377	NA	NA	NA	NA
rs4828758	X	152163363	+	A	C	2384	-0.185301	0.167723	1.22059	0.269246	0.282586	NA	NA	NA	NA
rs6621048	X	100477378	+	C	T	2384	-0.155724	0.14104	1.21906	0.269545	0.282887	NA	NA	NA	NA
rs2071257	X	151839359	-	A	C	2383	0.0856079	0.0775467	1.21871	0.269614	0.282955	NA	NA	NA	NA
rs802891	X	7109978	-	C	T	2383	-0.138245	0.125244	1.21839	0.269677	0.283019	NA	NA	NA	NA
rs1999923	X	93211636	+	A	G	2383	0.0811847	0.0735624	1.21797	0.26976	0.283102	NA	NA	NA	NA
rs119301	X	32453162	+	C	T	2380	0.0688406	0.0623988	1.21713	0.269925	0.283268	NA	NA	NA	NA
rs5912963	X	78676160	+	A	G	2376	-0.114522	0.103819	1.2168	0.269989	0.283333	NA	NA	NA	NA
rs4829204	X	30823553	-	C	T	2381	-0.111309	0.101042	1.21354	0.270633	0.28398	NA	NA	NA	NA
rs4142106	X	55858351	-	A	G	2375	0.0766522	0.0696035	1.21279	0.27078	0.284127	NA	NA	NA	NA
rs12842521	X	35611139	-	A	G	2385	-0.069692	0.0633336	1.21087	0.271159	0.284509	NA	NA	NA	NA
rs6638777	X	8233208	+	A	T	2384	-0.0689581	0.0626895	1.20998	0.271335	0.284686	NA	NA	NA	NA
rs5950206	X	94284788	+	C	T	2384	0.0689183	0.0627989	1.20439	0.272447	0.285803	NA	NA	NA	NA
rs213678	X	93358708	-	A	G	2384	0.0907294	0.0827438	1.20233	0.272856	0.286214	NA	NA	NA	NA
rs5975213	X	129606667	+	C	T	2384	0.0859289	0.0784074	1.20106	0.27311	0.286469	NA	NA	NA	NA
rs11095565	X	12054108	-	C	T	2384	-0.0922149	0.0841457	1.20099	0.273124	0.286483	NA	NA	NA	NA
rs1894342	X	152156942	+	A	G	2384	-0.183777	0.167738	1.20038	0.273246	0.286606	NA	NA	NA	NA
rs5912898	X	78472547	-	A	G	2384	-0.101324	0.0925381	1.19891	0.27354	0.286901	NA	NA	NA	NA
rs2206757	X	138275078	-	A	G	2385	-0.068548	0.0626051	1.19887	0.273548	0.286909	NA	NA	NA	NA
rs6611415	X	55649516	-	C	T	2385	-0.0761445	0.0695706	1.19791	0.273739	0.287101	NA	NA	NA	NA
rs6642720	X	108054840	-	A	G	2380	-0.0847066	0.077424	1.19697	0.273928	0.287291	NA	NA	NA	NA
rs5905997	X	45131092	+	G	T	2383	0.0708762	0.0648154	1.19576	0.274171	0.287535	NA	NA	NA	NA
rs5937126	X	68104346	-	C	G	2377	0.0823378	0.0753109	1.19531	0.27426	0.287625	NA	NA	NA	NA
rs5960481	X	55803164	-	A	G	2382	0.0760401	0.0695799	1.19431	0.274462	0.287827	NA	NA	NA	NA
rs5978550	X	12500727	+	C	T	2385	0.0780522	0.0714792	1.19237	0.274852	0.288219	NA	NA	NA	NA
rs4892539	X	74215399	+	G	T	2385	-0.149124	0.136697	1.19008	0.275314	0.288683	NA	NA	NA	NA
rs7053969	X	74706347	-	G	T	2384	-0.0873847	0.0801192	1.18959	0.275412	0.288781	NA	NA	NA	NA
rs1923843	X	128275920	-	A	G	2385	0.0687491	0.0630373	1.18943	0.275444	0.288814	NA	NA	NA	NA
rs1638596	X	12806031	+	C	T	2378	-0.114383	0.104956	1.18772	0.27579	0.289161	NA	NA	NA	NA
rs4828745	X	152094817	-	C	T	2381	0.182266	0.167262	1.18746	0.275842	0.289214	NA	NA	NA	NA
rs5978056	X	125218312	-	A	G	2385	0.0812289	0.0745656	1.18671	0.275995	0.289367	NA	NA	NA	NA
rs6634041	X	137941575	+	A	C	2385	0.103579	0.0950822	1.18671	0.275995	0.289367	NA	NA	NA	NA
rs5916449	X	3996656	-	A	G	2384	0.140489	0.128975	1.18652	0.276032	0.289404	NA	NA	NA	NA
rs12841904	X	109185070	-	C	T	2385	-0.0696574	0.0640086	1.18429	0.276485	0.289859	NA	NA	NA	NA
rs17331195	X	3688164	+	A	G	2385	-0.173146	0.159115	1.18414	0.276516	0.28989	NA	NA	NA	NA
rs5909713	X	119416344	-	C	T	2383	0.213062	0.195844	1.18357	0.27663	0.290005	NA	NA	NA	NA
rs5972079	X	36655047	+	G	T	2382	-0.0891041	0.081912	1.18332	0.276682	0.290057	NA	NA	NA	NA
rs929590	X	117825837	+	A	G	2385	0.0887064	0.0815538	1.1831	0.276726	0.290101	NA	NA	NA	NA
rs5917211	X	38358528	+	A	G	2385	-0.0694527	0.0638601	1.18282	0.276782	0.290157	NA	NA	NA	NA
rs1517192	X	84027489	+	G	T	2384	0.104297	0.0959432	1.18171	0.277008	0.290384	NA	NA	NA	NA
rs11091070	X	114921750	+	C	T	2385	0.0685632	0.0630849	1.18122	0.277108	0.290484	NA	NA	NA	NA
rs5919667	X	145229842	+	C	T	2383	-0.0690595	0.0635798	1.1798	0.277397	0.290775	NA	NA	NA	NA
rs5905808	X	44164581	-	C	T	2385	-0.0700207	0.0644887	1.17893	0.277575	0.290954	NA	NA	NA	NA
rs5938763	X	76068142	+	C	T	2378	0.0951769	0.0877502	1.17643	0.278084	0.291464	NA	NA	NA	NA
rs924160	X	122042202	-	C	T	2383	0.0969898	0.0894977	1.17443	0.278492	0.291875	NA	NA	NA	NA
rs4408025	X	22227444	+	A	G	2383	-0.0700688	0.0647053	1.17265	0.278857	0.292241	NA	NA	NA	NA
rs2248400	X	117791585	-	A	G	2381	-0.0931059	0.0860389	1.17102	0.279192	0.292577	NA	NA	NA	NA
rs226650	X	126786113	-	A	G	2379	0.0809245	0.0748041	1.17033	0.279333	0.292718	NA	NA	NA	NA
rs5943629	X	29185991	-	G	T	2381	0.0729569	0.0674551	1.16978	0.279447	0.292833	NA	NA	NA	NA
rs5905265	X	115388759	+	A	G	2385	0.0690451	0.0638782	1.16832	0.279747	0.293134	NA	NA	NA	NA
rs6639580	X	5949479	+	C	T	2384	0.0692633	0.0640987	1.16764	0.279887	0.293275	NA	NA	NA	NA
rs1266734	X	107337935	-	C	T	2383	0.0799499	0.0739899	1.16759	0.279896	0.293284	NA	NA	NA	NA
rs41404246	X	10147120	-	A	C	2383	0.0838358	0.0776004	1.16716	0.279985	0.293373	NA	NA	NA	NA
rs5910877	X	119434762	+	G	T	2384	-0.0685143	0.0634897	1.16454	0.280525	0.293916	NA	NA	NA	NA
rs2213465	X	86135732	-	C	T	2382	-0.0690451	0.0640072	1.16361	0.280717	0.294108	NA	NA	NA	NA
rs12687690	X	77998234	+	G	T	2385	-0.0917907	0.0851093	1.16317	0.280809	0.2942	NA	NA	NA	NA
rs1563315	X	107961898	+	A	G	2384	-0.0819815	0.0760424	1.16231	0.280988	0.29438	NA	NA	NA	NA
rs5969456	X	87268853	-	C	G	2385	0.0717709	0.0665761	1.16214	0.281021	0.294413	NA	NA	NA	NA
rs5942634	X	109594297	+	A	T	2385	0.0677797	0.0629022	1.16109	0.281239	0.294631	NA	NA	NA	NA
rs5960501	X	55859005	-	C	T	2383	0.0750472	0.069682	1.15992	0.281482	0.294876	NA	NA	NA	NA
rs7060254	X	102076194	+	A	C	2380	0.0693342	0.0643835	1.1597	0.281527	0.294921	NA	NA	NA	NA
rs6526481	X	25472897	+	A	G	2382	-0.0678503	0.0630193	1.1592	0.281632	0.295026	NA	NA	NA	NA
rs4481738	X	47162675	-	A	G	2374	-0.072932	0.0677623	1.1584	0.281797	0.295192	NA	NA	NA	NA
rs4898336	X	101288442	-	A	G	2375	0.0692204	0.0643447	1.15729	0.282028	0.295423	NA	NA	NA	NA
rs5977554	X	130758424	+	A	G	2385	-0.154531	0.143663	1.15701	0.282086	0.295482	NA	NA	NA	NA
rs6526482	X	25472951	+	A	G	2385	0.0678723	0.063108	1.15669	0.282153	0.295549	NA	NA	NA	NA
rs2344911	X	107096535	-	G	T	2380	0.08232	0.0765999	1.15493	0.28252	0.295918	NA	NA	NA	NA
rs6621632	X	102381248	+	A	G	2385	0.0715801	0.0666066	1.15491	0.282523	0.29592	NA	NA	NA	NA
rs1429594	X	79144597	-	G	T	2380	0.0793367	0.0738246	1.1549	0.282525	0.295922	NA	NA	NA	NA
rs5936450	X	147134968	-	C	T	2383	-0.0682179	0.0635045	1.15395	0.282723	0.296121	NA	NA	NA	NA
rs6603506	X	118436440	+	A	G	2385	0.214928	0.200194	1.15261	0.283003	0.296402	NA	NA	NA	NA
rs4829410	X	36540973	-	G	T	2383	0.0922326	0.0859532	1.15145	0.283246	0.296646	NA	NA	NA	NA
rs4406587	X	12219402	+	C	T	2385	0.0806165	0.0751428	1.15099	0.283341	0.296741	NA	NA	NA	NA
rs5937670	X	76139649	+	A	T	2384	0.0903215	0.0841987	1.15073	0.283397	0.296797	NA	NA	NA	NA
rs4551506	X	34309094	+	C	T	2381	0.080093	0.0747194	1.14901	0.283757	0.297159	NA	NA	NA	NA
rs2858222	X	126759618	+	A	C	2381	-0.085269	0.0795852	1.14793	0.283982	0.297384	NA	NA	NA	NA
rs1389434	X	28153221	+	C	T	2378	0.0709679	0.0662832	1.14635	0.284314	0.297717	NA	NA	NA	NA
rs12007523	X	22108252	+	C	T	2383	0.0717027	0.0670256	1.14443	0.284718	0.298122	NA	NA	NA	NA
rs5945908	X	102077983	-	C	T	2383	-0.068881	0.0643962	1.14414	0.28478	0.298184	NA	NA	NA	NA
rs5916451	X	3997755	-	A	C	2385	0.137916	0.128985	1.14328	0.284961	0.298366	NA	NA	NA	NA
rs5957653	X	120288353	+	A	G	2382	0.0670946	0.0627642	1.14275	0.285072	0.298477	NA	NA	NA	NA
rs2188457	X	132488035	-	C	T	2383	-0.117021	0.109484	1.14242	0.285141	0.298546	NA	NA	NA	NA
rs7064335	X	6198992	+	A	G	2385	0.0698074	0.0653151	1.14229	0.285169	0.298575	NA	NA	NA	NA
rs35903800	X	28196613	+	G	T	2384	-0.180568	0.168966	1.14205	0.285219	0.298625	NA	NA	NA	NA
rs808573	X	32496045	-	C	T	2385	0.0747105	0.0699323	1.14132	0.285374	0.29878	NA	NA	NA	NA
rs16994312	X	146632492	+	A	G	2385	-0.132086	0.123656	1.14099	0.285442	0.298849	NA	NA	NA	NA
rs16994027	X	118460217	+	A	C	2383	-0.21379	0.200179	1.14061	0.285524	0.298931	NA	NA	NA	NA
rs5973718	X	36578685	+	A	G	2382	0.0913605	0.0855751	1.13978	0.285698	0.299105	NA	NA	NA	NA
rs4469657	X	22563888	-	C	T	2383	-0.0990301	0.0927601	1.13976	0.285703	0.299111	NA	NA	NA	NA
rs17216064	X	14879888	-	C	G	2378	0.080829	0.0757288	1.13923	0.285814	0.299222	NA	NA	NA	NA
rs5986849	X	101288191	-	A	G	2382	0.0685415	0.0642368	1.13852	0.285966	0.299374	NA	NA	NA	NA
rs4437785	X	83558201	-	A	G	2382	-0.0723244	0.0678209	1.13722	0.286241	0.299651	NA	NA	NA	NA
rs2285502	X	10098370	+	A	G	2384	-0.0691129	0.0648265	1.13661	0.286369	0.299779	NA	NA	NA	NA
rs17338057	X	29209222	-	C	G	2385	0.0686867	0.064428	1.13657	0.286378	0.299788	NA	NA	NA	NA
rs1569565	X	123701395	-	C	T	2384	-0.166069	0.155897	1.13475	0.286764	0.300175	NA	NA	NA	NA
rs5919577	X	67624322	-	A	G	2383	-0.113415	0.10648	1.13449	0.28682	0.300231	NA	NA	NA	NA
rs12011051	X	123469262	-	A	G	2379	0.0893698	0.083909	1.1344	0.28684	0.30025	NA	NA	NA	NA
rs12560087	X	4485753	+	A	G	2383	-0.0674796	0.06338	1.13355	0.287019	0.30043	NA	NA	NA	NA
rs10498674	X	145956371	+	C	T	2381	0.0816302	0.0767026	1.13261	0.287218	0.30063	NA	NA	NA	NA
rs5922831	X	82737740	+	A	C	2378	0.0699508	0.0657415	1.13216	0.287316	0.300728	NA	NA	NA	NA
rs12007760	X	44022921	+	A	G	2382	0.112021	0.105289	1.13195	0.287359	0.300772	NA	NA	NA	NA
rs2082350	X	79372387	+	A	G	2377	0.0742361	0.0698025	1.13107	0.287548	0.300961	NA	NA	NA	NA
rs5911095	X	120119668	+	C	G	2382	0.0798782	0.0751421	1.13003	0.287769	0.301182	NA	NA	NA	NA
rs5915325	X	50594969	-	A	C	2384	0.0696391	0.0655355	1.12916	0.287955	0.301369	NA	NA	NA	NA
rs12689820	X	134934674	+	A	T	2377	-0.175747	0.165398	1.12906	0.287977	0.301391	NA	NA	NA	NA
rs5973721	X	36581492	-	C	T	2383	0.0909055	0.0855788	1.12836	0.288125	0.30154	NA	NA	NA	NA
rs2015611	X	147890193	+	A	G	2380	-0.153666	0.144717	1.1275	0.28831	0.301725	NA	NA	NA	NA
rs1455397	X	107962654	-	A	G	2385	-0.0807139	0.0760268	1.1271	0.288394	0.301809	NA	NA	NA	NA
rs1202926	X	150192070	+	C	T	2385	0.0670982	0.0632176	1.12654	0.288515	0.30193	NA	NA	NA	NA
rs4829673	X	126806356	-	C	T	2380	-0.0793744	0.0748006	1.12603	0.288623	0.302039	NA	NA	NA	NA
rs17342414	X	101724389	-	C	T	2385	0.108364	0.102153	1.12531	0.288777	0.302193	NA	NA	NA	NA
rs1378432	X	107970202	+	A	C	2380	0.0806348	0.0760223	1.12503	0.288839	0.302255	NA	NA	NA	NA
rs5961289	X	4944932	+	A	G	2379	0.0678541	0.0639788	1.12482	0.288884	0.3023	NA	NA	NA	NA
rs5980360	X	148493841	+	A	G	2385	0.117347	0.110646	1.1248	0.288888	0.302304	NA	NA	NA	NA
rs6655593	X	76097870	-	A	G	2383	-0.0927512	0.0874802	1.12414	0.289029	0.302446	NA	NA	NA	NA
rs4824580	X	46165857	-	A	G	2384	-0.100123	0.0944361	1.12407	0.289045	0.302462	NA	NA	NA	NA
rs2179546	X	138548962	+	A	G	2385	-0.0688069	0.0649556	1.1221	0.289467	0.302885	NA	NA	NA	NA
rs4825985	X	78658482	+	G	T	2385	0.110107	0.103945	1.12207	0.289472	0.30289	NA	NA	NA	NA
rs12007645	X	115394467	-	C	T	2384	0.167999	0.158711	1.12046	0.289818	0.303237	NA	NA	NA	NA
rs7060306	X	3975476	+	A	G	2383	0.13652	0.128988	1.12019	0.289878	0.303297	NA	NA	NA	NA
rs926905	X	135098977	+	G	T	2380	0.0671613	0.0635266	1.1177	0.290413	0.303834	NA	NA	NA	NA
rs1921703	X	8261658	-	A	G	2383	-0.0663135	0.0627306	1.11749	0.290459	0.303879	NA	NA	NA	NA
rs2362161	X	100802986	-	A	G	2385	0.0926024	0.0876442	1.11635	0.290707	0.304128	NA	NA	NA	NA
rs10907032	X	117668748	-	G	T	2384	0.0885691	0.0838333	1.11617	0.290744	0.304165	NA	NA	NA	NA
rs5914428	X	55763151	+	A	C	2385	0.0734683	0.0696157	1.11374	0.29127	0.304692	NA	NA	NA	NA
rs1350474	X	31754369	-	C	T	2382	0.0715346	0.0678105	1.11286	0.291462	0.304885	NA	NA	NA	NA
rs1989891	X	10217627	+	C	T	2385	-0.0666345	0.0631669	1.1128	0.291473	0.304896	NA	NA	NA	NA
rs756856	X	132472865	-	C	T	2380	0.112796	0.106947	1.11238	0.291566	0.304989	NA	NA	NA	NA
rs5979665	X	12501369	-	A	C	2382	-0.0753136	0.0714318	1.11164	0.291726	0.305149	NA	NA	NA	NA
rs5981189	X	68361095	-	G	T	2385	-0.0658569	0.062466	1.11151	0.291753	0.305177	NA	NA	NA	NA
rs5978635	X	13391551	+	A	G	2375	-0.122799	0.116488	1.11129	0.291802	0.305226	NA	NA	NA	NA
rs16995456	X	148500105	+	A	C	2383	0.116603	0.110657	1.11036	0.292004	0.305428	NA	NA	NA	NA
rs7879372	X	115393793	+	A	G	2381	0.166659	0.158168	1.11025	0.292028	0.305452	NA	NA	NA	NA
rs2064155	X	136357052	-	C	T	2385	-0.0708005	0.0671951	1.11019	0.29204	0.305465	NA	NA	NA	NA
rs4142108	X	55858388	-	A	G	2384	0.0733064	0.0695945	1.10951	0.292187	0.305612	NA	NA	NA	NA
rs11095248	X	6829639	-	A	G	2381	0.0802092	0.0761545	1.10932	0.29223	0.305654	NA	NA	NA	NA
rs1266742	X	107359147	+	A	G	2378	-0.0804035	0.0763625	1.10864	0.292378	0.305803	NA	NA	NA	NA
rs5920798	X	99224343	-	A	G	2380	0.0727069	0.0691322	1.10609	0.292934	0.30636	NA	NA	NA	NA
rs6644003	X	114835623	+	A	T	2385	-0.0861249	0.0819388	1.10479	0.293218	0.306644	NA	NA	NA	NA
rs964467	X	22830155	-	C	T	2384	-0.0668363	0.0636297	1.10333	0.293537	0.306964	NA	NA	NA	NA
rs5969329	X	86945624	+	A	T	2384	-0.0738526	0.0703148	1.10316	0.293575	0.307002	NA	NA	NA	NA
rs41457548	X	142045810	-	C	T	2381	0.1594	0.151798	1.10266	0.293684	0.307111	NA	NA	NA	NA
rs4969655	X	95091766	+	A	G	2384	0.0670523	0.0639193	1.10043	0.294171	0.3076	NA	NA	NA	NA
rs6637465	X	127641580	+	G	T	2383	0.0701572	0.0668816	1.10035	0.294189	0.307618	NA	NA	NA	NA
rs5922613	X	87425978	-	A	C	2383	-0.0700229	0.0667663	1.09993	0.294281	0.30771	NA	NA	NA	NA
rs6631220	X	30895881	+	C	T	2376	-0.108906	0.103861	1.09951	0.294374	0.307803	NA	NA	NA	NA
rs4893549	X	28489600	+	A	G	2385	0.0790322	0.0753765	1.09935	0.294409	0.307838	NA	NA	NA	NA
rs5934708	X	9794319	+	A	G	2374	0.082072	0.0782773	1.09931	0.294418	0.307847	NA	NA	NA	NA
rs5916016	X	5099519	-	A	G	2383	-0.0677955	0.0646726	1.09891	0.294506	0.307935	NA	NA	NA	NA
rs5980638	X	148003969	+	A	G	2380	0.138773	0.132386	1.09882	0.294525	0.307954	NA	NA	NA	NA
rs5907655	X	139712802	-	C	T	2385	0.0652477	0.0622796	1.09759	0.294796	0.308226	NA	NA	NA	NA
rs5944586	X	26656943	-	C	G	2382	0.0664519	0.0634585	1.09657	0.295021	0.308451	NA	NA	NA	NA
rs5966999	X	98974282	-	C	T	2379	0.102933	0.0983273	1.09588	0.295173	0.308603	NA	NA	NA	NA
rs1921706	X	8256714	-	C	T	2385	-0.0656373	0.0627258	1.09499	0.295369	0.308799	NA	NA	NA	NA
rs400586	X	96980522	+	A	G	2385	0.102456	0.0979213	1.09476	0.295419	0.30885	NA	NA	NA	NA
rs9785542	X	10287713	+	C	T	2385	-0.0657949	0.0628889	1.09455	0.295465	0.308896	NA	NA	NA	NA
rs6621176	X	100872768	+	C	T	2385	0.0724654	0.0692653	1.09454	0.295468	0.308899	NA	NA	NA	NA
rs6616282	X	100869483	+	C	T	2385	-0.0724654	0.0692653	1.09454	0.295468	0.308899	NA	NA	NA	NA
rs12013261	X	17503825	-	C	T	2384	-0.0691186	0.0660832	1.09398	0.295592	0.309023	NA	NA	NA	NA
rs5908562	X	142048709	+	C	T	2385	-0.0739446	0.0707239	1.09315	0.295774	0.309205	NA	NA	NA	NA
rs5971529	X	30851873	-	C	T	2383	0.0849078	0.0812151	1.093	0.295807	0.309238	NA	NA	NA	NA
rs12687038	X	7655733	+	A	G	2380	-0.16552	0.158336	1.09281	0.29585	0.309281	NA	NA	NA	NA
rs985251	X	99217172	+	A	G	2385	0.0719036	0.0688081	1.092	0.296028	0.30946	NA	NA	NA	NA
rs5936684	X	68564093	+	A	G	2383	-0.0711295	0.0680732	1.09181	0.29607	0.309502	NA	NA	NA	NA
rs5923597	X	85837950	+	C	T	2384	0.0677659	0.0648903	1.09059	0.29634	0.309773	NA	NA	NA	NA
rs169367	X	130870639	+	C	G	2382	0.075934	0.0727178	1.09041	0.29638	0.309813	NA	NA	NA	NA
rs5986238	X	25431107	-	A	G	2373	-0.0668645	0.0640432	1.09005	0.296461	0.309893	NA	NA	NA	NA
rs1204091	X	127902055	-	A	C	2379	0.0906751	0.0869424	1.08771	0.296979	0.310413	NA	NA	NA	NA
rs1554993	X	38152719	-	C	T	2381	-0.107339	0.102939	1.08733	0.297063	0.310497	NA	NA	NA	NA
rs1554914	X	150629313	-	A	C	2385	0.0749312	0.0718592	1.08733	0.297064	0.310498	NA	NA	NA	NA
rs17303072	X	124565828	-	A	G	2381	0.0712518	0.0683415	1.08698	0.297141	0.310574	NA	NA	NA	NA
rs6648798	X	121606352	+	C	T	2385	-0.06796	0.065186	1.08692	0.297155	0.310588	NA	NA	NA	NA
rs6627801	X	149658190	-	C	T	2383	0.0670513	0.0643209	1.0867	0.297203	0.310637	NA	NA	NA	NA
rs4511032	X	100847622	+	C	T	2384	-0.0721656	0.0692322	1.08654	0.29724	0.310674	NA	NA	NA	NA
rs7882592	X	37347063	-	A	T	2373	-0.20489	0.196642	1.08564	0.297439	0.310873	NA	NA	NA	NA
rs7876326	X	23536189	+	C	G	2375	-0.0650782	0.062467	1.08535	0.297504	0.310938	NA	NA	NA	NA
rs808582	X	32487969	+	A	G	2384	-0.0804379	0.0772198	1.08509	0.297563	0.310997	NA	NA	NA	NA
rs12156955	X	151913985	+	A	G	2381	0.109597	0.105259	1.08412	0.297779	0.311214	NA	NA	NA	NA
rs978982	X	127868813	-	A	G	2381	-0.162177	0.155779	1.08383	0.297843	0.311278	NA	NA	NA	NA
rs1317469	X	8229594	-	C	T	2381	0.0654291	0.0628528	1.08366	0.297881	0.311316	NA	NA	NA	NA
rs5932468	X	127593290	-	A	G	2385	0.0702137	0.0674587	1.08335	0.29795	0.311385	NA	NA	NA	NA
rs5971148	X	26833326	+	C	T	2385	0.0709781	0.0682083	1.08287	0.298057	0.311493	NA	NA	NA	NA
rs4347143	X	100837213	-	A	C	2384	-0.0720769	0.0692697	1.08269	0.298096	0.311531	NA	NA	NA	NA
rs12389947	X	21925848	-	A	C	2373	-0.15599	0.149934	1.08241	0.298159	0.311594	NA	NA	NA	NA
rs1921386	X	31087359	+	C	T	2383	0.0955184	0.0918199	1.08218	0.29821	0.311645	NA	NA	NA	NA
rs16978756	X	13165227	-	A	C	2381	0.0954107	0.0918025	1.08015	0.298663	0.312099	NA	NA	NA	NA
rs5937174	X	68338227	-	A	G	2383	0.0850406	0.0818453	1.07961	0.298785	0.312222	NA	NA	NA	NA
rs5954515	X	140992237	-	A	G	2382	0.0793396	0.0763965	1.07853	0.299026	0.312463	NA	NA	NA	NA
rs11797344	X	100860260	+	C	T	2377	-0.0719373	0.0693041	1.07743	0.299273	0.31271	NA	NA	NA	NA
rs2290514	X	118031261	-	A	C	2384	0.0688148	0.0663211	1.07661	0.299456	0.312894	NA	NA	NA	NA
rs35532477	X	101691753	+	C	T	2384	0.105015	0.101217	1.07644	0.299495	0.312932	NA	NA	NA	NA
rs5944169	X	25724049	+	G	T	2384	0.0891406	0.0859447	1.07575	0.299649	0.313087	NA	NA	NA	NA
rs7052570	X	116367640	+	C	G	2385	-0.0756455	0.0729394	1.07558	0.299689	0.313127	NA	NA	NA	NA
rs5951408	X	100868746	-	C	T	2385	0.0718072	0.0692397	1.07554	0.299698	0.313135	NA	NA	NA	NA
rs11095812	X	138969492	+	A	G	2384	-0.103702	0.100096	1.07336	0.300189	0.313627	NA	NA	NA	NA
rs1031914	X	15082110	+	A	G	2385	-0.0657882	0.0635288	1.0724	0.300405	0.313843	NA	NA	NA	NA
rs1293471	X	122039649	+	C	T	2379	-0.0732092	0.0707569	1.07052	0.300828	0.314267	NA	NA	NA	NA
rs1174079	X	144365093	+	A	C	2376	0.0683851	0.0661018	1.07028	0.300883	0.314322	NA	NA	NA	NA
rs1417426	X	139748649	-	A	G	2385	-0.0790209	0.0764235	1.06913	0.301143	0.314582	NA	NA	NA	NA
rs16990078	X	31995288	+	A	G	2383	-0.154145	0.149098	1.06884	0.301207	0.314646	NA	NA	NA	NA
rs5945954	X	102374706	+	A	T	2385	-0.0687688	0.0665243	1.06862	0.301258	0.314697	NA	NA	NA	NA
rs11795810	X	4882438	-	C	T	2384	0.104509	0.101125	1.06804	0.301389	0.314829	NA	NA	NA	NA
rs1037215	X	5031491	-	C	G	2379	-0.073426	0.0710643	1.06757	0.301495	0.314935	NA	NA	NA	NA
rs924159	X	122041921	+	C	T	2381	-0.0732992	0.0709567	1.06711	0.301598	0.315038	NA	NA	NA	NA
rs6638590	X	5948127	+	A	G	2377	-0.0662722	0.0641614	1.06688	0.301652	0.315092	NA	NA	NA	NA
rs2362175	X	100839286	+	A	C	2385	0.0715025	0.0692289	1.06676	0.301678	0.315118	NA	NA	NA	NA
rs7049454	X	29489648	-	C	T	2385	-0.142975	0.138483	1.06593	0.301866	0.315306	NA	NA	NA	NA
rs6608050	X	122043685	+	C	G	2385	-0.0922352	0.0894554	1.06312	0.302506	0.315946	NA	NA	NA	NA
rs6628877	X	34512131	+	A	G	2383	-0.0752584	0.0730147	1.06241	0.302667	0.316108	NA	NA	NA	NA
rs1209465	X	150189623	+	A	G	2384	-0.0651872	0.0632604	1.06184	0.302795	0.316236	NA	NA	NA	NA
rs5940208	X	92592281	+	C	T	2382	0.0694995	0.0674514	1.06165	0.302839	0.31628	NA	NA	NA	NA
rs5920563	X	144419273	-	A	G	2385	0.0743942	0.0722062	1.06152	0.302868	0.316309	NA	NA	NA	NA
rs5974534	X	134460604	+	G	T	2385	-0.169707	0.164774	1.06078	0.303038	0.316479	NA	NA	NA	NA
rs5925083	X	150911039	+	C	G	2385	0.0703819	0.0683507	1.06032	0.303143	0.316584	NA	NA	NA	NA
rs5979470	X	11653346	+	C	G	2384	0.076901	0.0746914	1.06004	0.303206	0.316647	NA	NA	NA	NA
rs1361651	X	136800532	-	C	T	2384	-0.0830829	0.0806996	1.05994	0.303229	0.316671	NA	NA	NA	NA
rs728395	X	142274697	+	C	T	2375	-0.131353	0.127631	1.05918	0.303403	0.316844	NA	NA	NA	NA
rs5981088	X	70336490	-	C	T	2383	0.0646384	0.0628073	1.05916	0.303407	0.316848	NA	NA	NA	NA
rs3135485	X	147903145	+	A	T	2384	0.148875	0.144688	1.05872	0.303507	0.316949	NA	NA	NA	NA
rs3788859	X	67348646	+	C	T	2373	0.105369	0.102415	1.05851	0.303556	0.316998	NA	NA	NA	NA
rs34041467	X	28098941	-	A	G	2385	-0.175725	0.170822	1.05823	0.30362	0.317061	NA	NA	NA	NA
rs5919529	X	67274933	+	C	T	2383	-0.0662241	0.0643795	1.05812	0.303644	0.317085	NA	NA	NA	NA
rs5933523	X	125251984	+	A	G	2385	-0.0769418	0.0748092	1.05783	0.303711	0.317153	NA	NA	NA	NA
rs5905042	X	146252219	+	A	C	2379	0.0708785	0.0690146	1.05474	0.304417	0.31786	NA	NA	NA	NA
rs5973755	X	36657037	+	C	T	2385	0.181192	0.176456	1.0544	0.304495	0.317937	NA	NA	NA	NA
rs5906845	X	49257848	-	C	T	2381	-0.0646729	0.0629971	1.05391	0.304608	0.31805	NA	NA	NA	NA
rs7881177	X	5802981	-	C	T	2385	-0.081409	0.0793144	1.05352	0.304699	0.318141	NA	NA	NA	NA
rs482328	X	137930315	+	C	T	2383	-0.0974624	0.0950063	1.05237	0.304962	0.318404	NA	NA	NA	NA
rs12390782	X	33929621	-	A	G	2384	0.0656792	0.0640557	1.05133	0.305201	0.318643	NA	NA	NA	NA
rs5926208	X	22944300	+	C	T	2374	0.101588	0.0990985	1.05088	0.305304	0.318747	NA	NA	NA	NA
rs4824286	X	145737116	+	C	T	2384	-0.0672759	0.0656277	1.05086	0.30531	0.318752	NA	NA	NA	NA
rs17148154	X	44975755	+	A	G	2379	-0.10894	0.106311	1.05007	0.305491	0.318934	NA	NA	NA	NA
rs6621170	X	100868673	+	C	T	2380	0.0709994	0.0692949	1.0498	0.305553	0.318996	NA	NA	NA	NA
rs6626437	X	144692703	-	C	T	2376	-0.217679	0.212457	1.04976	0.305562	0.319005	NA	NA	NA	NA
rs4824283	X	145736974	-	A	C	2384	-0.0672356	0.065629	1.04956	0.305609	0.319052	NA	NA	NA	NA
rs4452953	X	23546714	+	A	C	2384	-0.0639119	0.062414	1.04858	0.305835	0.319278	NA	NA	NA	NA
rs5985546	X	109827233	+	A	T	2383	-0.0642892	0.0627905	1.0483	0.305898	0.319341	NA	NA	NA	NA
rs6610953	X	44285130	-	C	T	2377	-0.0871702	0.0851513	1.04798	0.305972	0.319416	NA	NA	NA	NA
rs2887609	X	86926762	-	C	T	2384	0.0719415	0.0702906	1.04752	0.306078	0.319521	NA	NA	NA	NA
rs5936463	X	147870586	+	A	G	2384	-0.0718824	0.0702333	1.04751	0.306081	0.319524	NA	NA	NA	NA
rs2355669	X	122793673	+	C	T	2381	0.0793096	0.077512	1.04692	0.306218	0.319661	NA	NA	NA	NA
rs5967879	X	86952001	+	C	G	2383	-0.0720405	0.0704112	1.04681	0.306242	0.319685	NA	NA	NA	NA
rs2382963	X	33576650	-	G	T	2383	-0.0641869	0.0627678	1.04573	0.306493	0.319937	NA	NA	NA	NA
rs17302556	X	68118992	+	A	G	2385	-0.0798476	0.0780899	1.04552	0.30654	0.319984	NA	NA	NA	NA
rs243452	X	131582748	-	A	T	2385	-0.0711724	0.0696161	1.04521	0.306613	0.320057	NA	NA	NA	NA
rs4828959	X	23134831	+	A	G	2385	-0.0706421	0.0691044	1.045	0.306662	0.320106	NA	NA	NA	NA
rs7067030	X	86953689	+	A	G	2383	0.0719216	0.0703578	1.04495	0.306674	0.320117	NA	NA	NA	NA
rs6635766	X	137971581	-	C	T	2378	-0.0899452	0.0880036	1.04461	0.306752	0.320195	NA	NA	NA	NA
rs871156	X	144813322	+	C	T	2385	-0.0640328	0.0626567	1.04441	0.306799	0.320242	NA	NA	NA	NA
rs17260326	X	8280500	+	C	T	2379	0.0803099	0.0785956	1.0441	0.30687	0.320314	NA	NA	NA	NA
rs5928184	X	33072772	-	A	G	2379	0.10033	0.0982449	1.04291	0.307147	0.32059	NA	NA	NA	NA
rs2742604	X	143549651	-	A	G	2385	-0.0859844	0.0842104	1.04258	0.307223	0.320667	NA	NA	NA	NA
rs2370012	X	86893075	-	A	G	2382	0.161928	0.158632	1.04199	0.307358	0.320802	NA	NA	NA	NA
rs4898428	X	152529891	+	A	G	2385	-0.0873774	0.0856322	1.04117	0.307548	0.320992	NA	NA	NA	NA
rs5926207	X	22944222	-	A	C	2385	-0.101337	0.0993236	1.04094	0.307602	0.321046	NA	NA	NA	NA
rs5958069	X	121608021	-	A	G	2384	0.0664791	0.0651724	1.0405	0.307705	0.321149	NA	NA	NA	NA
rs5926910	X	27740312	-	C	T	2380	-0.063838	0.0626003	1.03993	0.307837	0.321281	NA	NA	NA	NA
rs9699051	X	66904482	-	C	T	2381	-0.120692	0.118427	1.03862	0.308143	0.321587	NA	NA	NA	NA
rs6423125	X	120252712	-	A	G	2385	-0.0640081	0.062827	1.03795	0.308299	0.321743	NA	NA	NA	NA
rs5972240	X	30759097	+	A	G	2385	-0.0662717	0.0650575	1.03767	0.308363	0.321807	NA	NA	NA	NA
rs4892797	X	72918902	+	C	T	2377	0.0669695	0.06582	1.03524	0.308932	0.322377	NA	NA	NA	NA
rs12007973	X	111255217	-	C	T	2384	0.125699	0.123584	1.03451	0.309102	0.322546	NA	NA	NA	NA
rs3859959	X	43381224	-	A	G	2384	-0.0726125	0.0714282	1.03344	0.309353	0.322797	NA	NA	NA	NA
rs12014285	X	111648806	-	G	T	2384	0.0767005	0.0755071	1.03186	0.309722	0.323167	NA	NA	NA	NA
rs6630066	X	25468867	-	A	C	2382	-0.0643057	0.0633214	1.03133	0.309846	0.32329	NA	NA	NA	NA
rs4352986	X	5909914	-	A	G	2384	-0.0643914	0.0634184	1.03092	0.309943	0.323387	NA	NA	NA	NA
rs5989582	X	6756228	-	A	C	2382	0.0645999	0.0636316	1.03067	0.310002	0.323447	NA	NA	NA	NA
rs4824960	X	139707128	+	A	G	2385	-0.0630911	0.0621553	1.03034	0.310079	0.323524	NA	NA	NA	NA
rs1543328	X	92598810	+	A	G	2385	-0.0684302	0.0674277	1.02996	0.310169	0.323613	NA	NA	NA	NA
rs204331	X	125987870	-	A	C	2385	0.0737486	0.0727499	1.02764	0.310713	0.324158	NA	NA	NA	NA
rs5905013	X	146124933	-	A	T	2383	0.0638642	0.0630113	1.02726	0.310804	0.324248	NA	NA	NA	NA
rs2102122	X	144939805	+	A	G	2381	-0.0639405	0.0631065	1.0266	0.310958	0.324402	NA	NA	NA	NA
rs6628810	X	33580099	+	C	T	2384	-0.0654301	0.0645778	1.02657	0.310966	0.32441	NA	NA	NA	NA
rs6526585	X	26898602	-	A	G	2381	0.0703373	0.0694334	1.02621	0.311052	0.324496	NA	NA	NA	NA
rs12396770	X	95785633	+	C	G	2384	-0.0970573	0.0958126	1.02615	0.311064	0.324509	NA	NA	NA	NA
rs17303107	X	124635422	+	C	T	2377	0.0660272	0.0651962	1.02566	0.311181	0.324625	NA	NA	NA	NA
rs5921910	X	96932501	+	A	G	2385	-0.0632524	0.062465	1.02537	0.311248	0.324693	NA	NA	NA	NA
rs6639039	X	4012894	-	A	C	2382	-0.0707841	0.0699171	1.02496	0.311346	0.324791	NA	NA	NA	NA
rs5978615	X	13165539	-	A	G	2385	0.0929195	0.0918044	1.02444	0.311468	0.324913	NA	NA	NA	NA
rs5935254	X	12114584	+	A	G	2383	0.0678138	0.0670093	1.02416	0.311535	0.32498	NA	NA	NA	NA
rs1202917	X	150190300	-	A	C	2385	0.063952	0.0632277	1.02304	0.311799	0.325243	NA	NA	NA	NA
rs3126110	X	124344102	+	A	G	2382	-0.0631101	0.0623978	1.02296	0.311817	0.325261	NA	NA	NA	NA
rs5979479	X	11776853	-	A	G	2385	-0.0659452	0.0652319	1.02199	0.312048	0.325492	NA	NA	NA	NA
rs5943630	X	29186133	-	G	T	2382	0.0681792	0.0674493	1.02176	0.312101	0.325546	NA	NA	NA	NA
rs2710405	X	30495652	-	A	G	2379	0.0644383	0.0637683	1.02112	0.312253	0.325697	NA	NA	NA	NA
rs6528131	X	22409221	-	A	G	2383	0.0943229	0.093377	1.02036	0.312433	0.325878	NA	NA	NA	NA
rs2092459	X	63534032	+	C	T	2384	-0.0822304	0.0814691	1.01878	0.312809	0.326253	NA	NA	NA	NA
rs5963545	X	38576385	+	A	G	2384	-0.100903	0.0999872	1.01839	0.312901	0.326345	NA	NA	NA	NA
rs207036	X	39421820	+	C	T	2385	0.0632971	0.0627292	1.01819	0.312949	0.326393	NA	NA	NA	NA
rs7887674	X	42580392	+	A	C	2383	0.0915584	0.0907933	1.01692	0.31325	0.326694	NA	NA	NA	NA
rs12862650	X	29412316	-	C	G	2382	0.0634397	0.0629211	1.01655	0.313339	0.326783	NA	NA	NA	NA
rs6521151	X	46521915	-	A	G	2385	-0.0858055	0.0851145	1.0163	0.313398	0.326842	NA	NA	NA	NA
rs3008896	X	39632138	-	A	G	2375	-0.0630698	0.0625759	1.01585	0.313506	0.32695	NA	NA	NA	NA
rs5906846	X	49257870	+	C	T	2385	0.0633971	0.0629312	1.01486	0.313741	0.327185	NA	NA	NA	NA
rs2064265	X	33179680	+	A	T	2385	0.147288	0.146219	1.01468	0.313785	0.327229	NA	NA	NA	NA
rs17257818	X	100774838	-	A	G	2381	0.087492	0.0868649	1.01449	0.313829	0.327273	NA	NA	NA	NA
rs5932572	X	128033630	-	C	T	2385	0.0870452	0.0864272	1.01435	0.313862	0.327306	NA	NA	NA	NA
rs1417425	X	139748812	+	C	T	2382	-0.0770384	0.0765013	1.01409	0.313925	0.327369	NA	NA	NA	NA
rs2071191	X	21797308	-	A	G	2373	0.10164	0.100939	1.01394	0.31396	0.327404	NA	NA	NA	NA
rs241123	X	147565744	-	C	T	2376	-0.0819309	0.0813706	1.01382	0.313989	0.327433	NA	NA	NA	NA
rs2317327	X	15316982	-	A	G	2384	-0.0633606	0.0629394	1.01343	0.314083	0.327527	NA	NA	NA	NA
rs5930306	X	128014802	+	C	G	2384	0.0873059	0.0867336	1.01324	0.314128	0.327572	NA	NA	NA	NA
rs1400613	X	86401526	-	A	G	2381	-0.0676132	0.0671727	1.01316	0.314147	0.327591	NA	NA	NA	NA
rs34991382	X	138882729	+	C	T	2385	0.111025	0.110306	1.01308	0.314166	0.32761	NA	NA	NA	NA
rs917013	X	23233427	-	A	C	2383	-0.065947	0.0655231	1.01298	0.31419	0.327634	NA	NA	NA	NA
rs10442482	X	36645099	-	C	T	2384	-0.177319	0.176364	1.01085	0.314698	0.328142	NA	NA	NA	NA
rs12015009	X	38213313	+	A	G	2379	-0.144253	0.143595	1.00918	0.315099	0.328542	NA	NA	NA	NA
rs6520270	X	47209022	-	C	T	2383	-0.0684239	0.0681216	1.0089	0.315167	0.32861	NA	NA	NA	NA
rs2889131	X	120345983	+	A	G	2376	-0.0649057	0.0646259	1.00868	0.31522	0.328663	NA	NA	NA	NA
rs5956633	X	123194634	-	A	T	2384	0.0666844	0.0664174	1.00806	0.315369	0.328812	NA	NA	NA	NA
rs6616395	X	79141080	+	C	T	2379	-0.0742462	0.0739619	1.0077	0.315454	0.328897	NA	NA	NA	NA
rs2300912	X	135109401	-	A	G	2385	0.0637269	0.0634886	1.00752	0.315498	0.328941	NA	NA	NA	NA
rs5923764	X	86218518	-	C	T	2373	-0.112262	0.111883	1.00678	0.315677	0.32912	NA	NA	NA	NA
rs6647563	X	74039142	+	C	T	2384	-0.137851	0.137477	1.00545	0.315996	0.329439	NA	NA	NA	NA
rs4313289	X	120441454	+	C	T	2382	-0.0644154	0.0643112	1.00324	0.316527	0.329969	NA	NA	NA	NA
rs6638047	X	131965623	+	C	T	2385	0.119376	0.119232	1.00242	0.316726	0.330169	NA	NA	NA	NA
rs2208916	X	86948665	-	C	T	2384	0.0704152	0.0704218	0.999811	0.317356	0.330798	NA	NA	NA	NA
rs1361652	X	136800659	-	C	T	2381	-0.0807	0.0807327	0.999189	0.317507	0.330949	NA	NA	NA	NA
rs17283561	X	33265834	-	C	T	2376	0.146929	0.147026	0.998688	0.317628	0.33107	NA	NA	NA	NA
rs17323938	X	130878004	-	C	G	2379	0.071393	0.0714424	0.998618	0.317645	0.331087	NA	NA	NA	NA
rs12836037	X	43657422	-	C	T	2385	0.0815341	0.0815916	0.99859	0.317652	0.331093	NA	NA	NA	NA
rs5972211	X	30609088	+	A	G	2383	0.0677278	0.0677791	0.998489	0.317677	0.331118	NA	NA	NA	NA
rs5918053	X	40617366	-	A	G	2383	0.064575	0.0646622	0.997304	0.317964	0.331405	NA	NA	NA	NA
rs11092430	X	102362919	+	C	T	2384	-0.0667659	0.0668569	0.997279	0.31797	0.331411	NA	NA	NA	NA
rs5949581	X	94642934	-	C	T	2385	0.0644841	0.0645724	0.997267	0.317973	0.331414	NA	NA	NA	NA
rs3116885	X	112146581	+	G	T	2377	0.063678	0.0638842	0.993554	0.318875	0.332316	NA	NA	NA	NA
rs10856063	X	67218668	-	C	G	2385	-0.114812	0.115208	0.993135	0.318977	0.332418	NA	NA	NA	NA
rs7391857	X	3382268	+	A	G	2381	0.0758449	0.0761196	0.992797	0.31906	0.3325	NA	NA	NA	NA
rs1293473	X	122041557	+	C	T	2380	0.0705832	0.0708393	0.992783	0.319063	0.332504	NA	NA	NA	NA
rs5976721	X	126937581	+	A	G	2385	-0.0740637	0.0743379	0.992636	0.319099	0.332539	NA	NA	NA	NA
rs2285074	X	22146733	-	A	C	2377	0.0640815	0.0643273	0.992373	0.319163	0.332603	NA	NA	NA	NA
rs5940207	X	92592018	-	G	T	2382	-0.0671402	0.0674063	0.99212	0.319225	0.332665	NA	NA	NA	NA
rs17219483	X	128265040	-	C	T	2385	0.0631649	0.063416	0.992098	0.31923	0.33267	NA	NA	NA	NA
rs6642665	X	113106088	+	C	T	2385	-0.0741713	0.0744718	0.991946	0.319267	0.332707	NA	NA	NA	NA
rs5923929	X	86401463	+	G	T	2384	-0.0668972	0.0671881	0.991359	0.31941	0.33285	NA	NA	NA	NA
rs11798108	X	13841706	-	A	G	2384	0.0623763	0.0626514	0.991237	0.31944	0.33288	NA	NA	NA	NA
rs5908294	X	141280139	+	A	G	2385	-0.0700881	0.0704042	0.991041	0.319488	0.332928	NA	NA	NA	NA
rs4465107	X	4538647	-	A	G	2383	-0.128535	0.129236	0.989189	0.319941	0.33338	NA	NA	NA	NA
rs2103844	X	141517491	-	C	G	2384	0.183611	0.184672	0.988544	0.320099	0.333538	NA	NA	NA	NA
rs1885769	X	86977467	+	C	T	2384	-0.0699457	0.0704264	0.986397	0.320625	0.334063	NA	NA	NA	NA
rs41332250	X	21908598	+	C	T	2379	0.145555	0.146588	0.985961	0.320732	0.33417	NA	NA	NA	NA
rs5938786	X	76105166	+	C	T	2384	0.0871065	0.0877536	0.985306	0.320892	0.334331	NA	NA	NA	NA
rs653618	X	127059395	-	A	G	2375	-0.0712318	0.0717653	0.985186	0.320922	0.33436	NA	NA	NA	NA
rs41391344	X	131195880	-	C	T	2379	-0.111794	0.112706	0.983882	0.321242	0.33468	NA	NA	NA	NA
rs403558	X	118463312	+	C	T	2383	0.0699813	0.070574	0.983273	0.321392	0.33483	NA	NA	NA	NA
rs5946239	X	114069376	-	A	G	2379	-0.084654	0.0853976	0.98266	0.321543	0.334981	NA	NA	NA	NA
rs2363785	X	67088023	+	G	T	2384	-0.0654519	0.0660477	0.982039	0.321696	0.335133	NA	NA	NA	NA
rs6655688	X	76109786	+	A	G	2377	-0.0872484	0.0880613	0.981623	0.321798	0.335236	NA	NA	NA	NA
[truncated: 3,907 more rows]
