# Supplementary material for: A Genome Wide Association Study Links Glutamate Receptor Pathway to Sporadic Creutzfeldt-Jakob Disease Risk
Source: PLoS One. 2015 Apr 28;10(4):e0123654. doi: 10.1371/journal.pone.0123654 (PMC4412535; doi:10.1371/journal.pone.0123654)
Supplement: S7 Table — (ZIP) [file pone.0123654.s010.zip › S7_Table.xlsx]

## Sheet: gwa_out
	Chromosome	Position	Strand	A1	A2	N	effB	se_effB	chi2.1df	P1df	Pc1df	effAB	effBB	chi2.2df	P2df
rs11041665	11	1863391	-	G	T	2369	-2.1732	0.181288	143.702	4.12731e-33	1.67327e-31	NA	NA	NA	NA
rs12693471	2	188035008	-	C	T	2381	1.93906	0.174493	123.488	1.09022e-28	2.63508e-27	NA	NA	NA	NA
rs1981680	7	14816578	+	A	T	2370	-1.90123	0.176712	115.753	5.38255e-27	1.06737e-25	NA	NA	NA	NA
rs247762	19	19714867	+	C	T	2369	2.26291	0.212573	113.323	1.8334e-26	3.41645e-25	NA	NA	NA	NA
rs684260	1	37921352	-	C	T	2371	-2.21327	0.217188	103.847	2.18543e-24	3.1956e-23	NA	NA	NA	NA
rs2240344	14	72197893	-	C	G	2384	0.683833	0.0766218	79.6518	4.46557e-19	3.51562e-18	NA	NA	NA	NA
rs3736459	2	9073198	-	C	G	2384	1.55151	0.212731	53.1919	3.02496e-13	1.20984e-12	NA	NA	NA	NA
rs17833759	12	13740725	+	A	C	2382	0.564114	0.11415	24.4218	7.73864e-07	1.4812e-06	NA	NA	NA	NA
rs10915708	1	223001886	-	C	T	2385	0.46044	0.0952849	23.3506	1.35e-06	2.51391e-06	NA	NA	NA	NA
rs392184	20	15176295	-	C	T	2372	0.644643	0.135627	22.5915	2.00373e-06	3.65929e-06	NA	NA	NA	NA
rs6820644	4	23902697	-	C	T	2384	0.353375	0.0760797	21.5741	3.40416e-06	6.05662e-06	NA	NA	NA	NA
rs6463269	7	45227724	+	C	G	2380	0.525803	0.113383	21.5056	3.52802e-06	6.26595e-06	NA	NA	NA	NA
rs6107516	20	4625092	-	C	T	2385	-0.424342	0.0943809	20.2146	6.92229e-06	1.18937e-05	NA	NA	NA	NA
rs6951643	7	126216753	+	A	G	2381	-0.347236	0.0778064	19.9168	8.08879e-06	1.3792e-05	NA	NA	NA	NA
rs9830696	3	163170677	-	G	T	2383	0.448322	0.101594	19.4736	1.01997e-05	1.71946e-05	NA	NA	NA	NA
rs11763603	7	126170542	+	C	G	2373	0.336371	0.0762626	19.4542	1.03039e-05	1.73615e-05	NA	NA	NA	NA
rs16909348	12	13730458	+	A	G	2384	-0.547247	0.124708	19.2564	1.14286e-05	1.91591e-05	NA	NA	NA	NA
rs1008260	7	126220563	-	A	G	2383	-0.339893	0.0776893	19.141	1.21412e-05	2.02934e-05	NA	NA	NA	NA
rs17627206	7	126220773	-	A	G	2384	0.332466	0.0775182	18.3945	1.79576e-05	2.94452e-05	NA	NA	NA	NA
rs2023735	7	126208986	-	A	G	2381	-0.332333	0.0775554	18.3621	1.82652e-05	2.99248e-05	NA	NA	NA	NA
rs12102156	15	50376391	+	C	T	2379	0.555294	0.130198	18.1901	1.99919e-05	3.26092e-05	NA	NA	NA	NA
rs1419508	7	126174101	+	A	G	2375	0.323136	0.0761012	18.0296	2.17492e-05	3.53297e-05	NA	NA	NA	NA
rs1976556	2	41422995	-	A	G	2380	-2.15666	0.51123	17.7963	2.45859e-05	3.9699e-05	NA	NA	NA	NA
rs11245373	10	125915263	-	C	T	2376	0.672035	0.159382	17.7789	2.48116e-05	4.00455e-05	NA	NA	NA	NA
rs12419710	11	130213541	+	A	G	2385	-0.355479	0.0843751	17.7501	2.5191e-05	4.06277e-05	NA	NA	NA	NA
rs1989850	7	126212709	-	A	G	2383	-0.323639	0.0774006	17.4837	2.89788e-05	4.64178e-05	NA	NA	NA	NA
rs4731330	7	126234800	-	A	G	2384	-0.322487	0.0774359	17.3436	3.11943e-05	4.97871e-05	NA	NA	NA	NA
rs13324722	3	163182872	+	C	G	2384	-0.331726	0.0798891	17.2419	3.29105e-05	5.2389e-05	NA	NA	NA	NA
rs11222385	11	130284262	-	C	T	2385	0.367411	0.0889929	17.0448	3.65076e-05	5.78216e-05	NA	NA	NA	NA
rs9521699	13	109782610	+	A	G	2380	-0.408671	0.0992608	16.9509	3.83593e-05	6.06078e-05	NA	NA	NA	NA
rs17502679	3	163143409	+	C	T	2384	0.419412	0.102102	16.8738	3.99487e-05	6.29942e-05	NA	NA	NA	NA
rs28688125	3	163265048	-	C	T	2379	0.327164	0.079767	16.8222	4.10498e-05	6.46447e-05	NA	NA	NA	NA
rs11222386	11	130284278	+	C	G	2385	-0.364493	0.0888815	16.8173	4.11574e-05	6.48059e-05	NA	NA	NA	NA
rs10061929	5	110089153	-	A	G	2379	-0.373722	0.0916823	16.616	4.57626e-05	7.16855e-05	NA	NA	NA	NA
rs6496239	15	84149393	-	C	T	2383	0.430627	0.106131	16.4633	4.96018e-05	7.73948e-05	NA	NA	NA	NA
rs16863041	2	15855995	+	A	G	2379	0.474028	0.116884	16.4475	5.00155e-05	7.80088e-05	NA	NA	NA	NA
rs6732990	2	7389183	+	A	G	2380	-0.303679	0.074985	16.4015	5.1246e-05	7.98333e-05	NA	NA	NA	NA
rs11719823	3	163278369	+	A	C	2375	0.325383	0.0805259	16.3275	5.32846e-05	8.28515e-05	NA	NA	NA	NA
rs11075924	16	70772114	+	A	C	2383	0.307281	0.0761989	16.262	5.51588e-05	8.56214e-05	NA	NA	NA	NA
rs9850486	3	163149569	+	C	G	2385	0.412242	0.10224	16.2579	5.52794e-05	8.57995e-05	NA	NA	NA	NA
rs1995780	5	59357588	-	C	G	2383	0.306853	0.0762931	16.1767	5.76986e-05	8.93676e-05	NA	NA	NA	NA
rs2197715	3	135887632	-	C	T	2382	0.399152	0.0992642	16.1693	5.79266e-05	8.97037e-05	NA	NA	NA	NA
rs17443484	3	163156164	+	C	T	2383	0.410808	0.102245	16.1432	5.8728e-05	9.08838e-05	NA	NA	NA	NA
rs2961609	10	4845238	-	C	T	2385	0.342673	0.0855515	16.0437	6.18966e-05	9.55425e-05	NA	NA	NA	NA
rs196940	17	59499460	-	C	T	2383	-0.384156	0.0959099	16.0431	6.19159e-05	9.5571e-05	NA	NA	NA	NA
rs17621372	4	20225584	-	A	G	2377	0.304324	0.0760116	16.0292	6.23731e-05	9.62421e-05	NA	NA	NA	NA
rs12247456	10	42908202	+	A	G	2381	0.329624	0.0823485	16.0224	6.25983e-05	9.65727e-05	NA	NA	NA	NA
rs12188818	5	126990507	+	C	T	2371	-0.416715	0.104283	15.9681	6.4418e-05	9.92415e-05	NA	NA	NA	NA
rs6027482	20	58313647	+	C	T	2378	-0.357443	0.0896498	15.897	6.68844e-05	0.000102853	NA	NA	NA	NA
rs2446715	10	60776393	+	A	G	2383	-0.335782	0.0842527	15.8836	6.73614e-05	0.000103551	NA	NA	NA	NA
rs4246623	2	176587192	+	A	G	2379	-0.301812	0.075886	15.8179	6.97394e-05	0.000107025	NA	NA	NA	NA
rs12752499	1	59058894	-	C	T	2382	0.35601	0.0896006	15.7871	7.08832e-05	0.000108695	NA	NA	NA	NA
rs17060736	3	59416523	-	A	G	2380	0.419922	0.105725	15.7753	7.13262e-05	0.000109341	NA	NA	NA	NA
rs1983816	13	75365629	-	A	G	2384	-0.302341	0.0763688	15.6734	7.52751e-05	0.000115092	NA	NA	NA	NA
rs13240418	7	126225935	-	A	C	2384	-0.301246	0.0762335	15.6153	7.76233e-05	0.000118505	NA	NA	NA	NA
rs6015703	20	58274568	+	G	T	2378	0.348086	0.088635	15.4227	8.59475e-05	0.000130565	NA	NA	NA	NA
rs9530480	13	75358197	+	A	G	2385	0.306302	0.0782105	15.338	8.98915e-05	0.000136259	NA	NA	NA	NA
rs10510809	3	59414093	-	C	T	2385	0.411805	0.105229	15.315	9.09927e-05	0.000137847	NA	NA	NA	NA
rs7219047	17	47273970	-	A	T	2381	0.635716	0.162633	15.2795	9.27185e-05	0.000140333	NA	NA	NA	NA
rs10857358	4	164532104	-	A	C	2373	0.389707	0.0998677	15.2275	9.53077e-05	0.000144059	NA	NA	NA	NA
rs1350294	5	110205180	+	A	C	2382	-0.347442	0.0890815	15.2121	9.60838e-05	0.000145175	NA	NA	NA	NA
rs10424563	19	3369556	+	A	G	2385	-0.517499	0.133127	15.1108	0.000101384	0.000152785	NA	NA	NA	NA
rs7527235	1	58882755	-	G	T	2381	0.332011	0.0855844	15.0493	0.000104738	0.000157589	NA	NA	NA	NA
rs7294633	12	28915801	+	C	T	2382	0.33192	0.0855683	15.0467	0.000104885	0.000157799	NA	NA	NA	NA
rs1320589	1	238783135	-	A	G	2384	-0.463747	0.119616	15.0307	0.000105774	0.000159072	NA	NA	NA	NA
rs10430103	1	58900781	-	G	T	2385	0.331594	0.0855646	15.0184	0.000106468	0.000160065	NA	NA	NA	NA
rs1465985	17	73982249	+	A	G	2385	-0.350968	0.0905977	15.0072	0.0001071	0.000160969	NA	NA	NA	NA
rs2003092	17	59516509	-	C	T	2385	0.369744	0.0955693	14.968	0.000109349	0.000164183	NA	NA	NA	NA
rs17716584	13	75381003	+	A	G	2378	-0.294662	0.0762182	14.9462	0.00011062	0.000165998	NA	NA	NA	NA
rs7561228	2	143982974	+	G	T	2379	0.345389	0.0894131	14.9215	0.000112077	0.000168078	NA	NA	NA	NA
rs284632	10	60760519	-	C	T	2385	0.296258	0.0767472	14.901	0.000113305	0.00016983	NA	NA	NA	NA
rs11694815	2	7429686	+	A	G	2377	-0.313425	0.0813476	14.8449	0.000116724	0.000174702	NA	NA	NA	NA
rs11696305	20	58312605	+	C	T	2385	0.344424	0.0897994	14.7109	0.000125321	0.000186925	NA	NA	NA	NA
rs1970188	10	60776700	-	C	G	2385	0.321125	0.0838032	14.6834	0.000127163	0.000189537	NA	NA	NA	NA
rs2299500	7	126159625	-	C	T	2385	0.287031	0.0752971	14.5312	0.000137855	0.000204671	NA	NA	NA	NA
rs1363477	5	110002481	+	G	T	2381	0.350677	0.0920459	14.5146	0.000139078	0.000206398	NA	NA	NA	NA
rs1401227	2	35759612	-	A	C	2376	-0.539654	0.141748	14.4942	0.000140589	0.000208531	NA	NA	NA	NA
rs244408	5	110049768	+	C	T	2372	0.350583	0.0924377	14.3841	0.000149057	0.000220465	NA	NA	NA	NA
rs17543709	1	233631547	+	G	T	2378	-0.469493	0.123973	14.3417	0.00015245	0.000225238	NA	NA	NA	NA
rs624699	6	51622567	-	A	G	2383	-0.358617	0.0947146	14.336	0.000152915	0.000225892	NA	NA	NA	NA
rs17338428	2	2213121	-	C	G	2385	0.42435	0.112148	14.3175	0.000154421	0.000228009	NA	NA	NA	NA
rs17712022	14	85108523	+	A	T	2385	-0.530063	0.140173	14.2996	0.000155898	0.000230083	NA	NA	NA	NA
rs244412	5	110104915	-	C	T	2383	0.335072	0.0886193	14.2961	0.000156184	0.000230485	NA	NA	NA	NA
rs16972146	18	35495436	+	C	T	2382	0.697419	0.184506	14.2878	0.000156878	0.000231459	NA	NA	NA	NA
rs2416248	5	110206705	-	C	T	2381	-0.331763	0.0879206	14.2388	0.000161015	0.000237263	NA	NA	NA	NA
rs9530490	13	75374438	-	A	G	2385	-0.287149	0.0762303	14.1892	0.000165316	0.00024329	NA	NA	NA	NA
rs3909541	16	70758620	-	C	T	2382	0.281897	0.0749144	14.1596	0.000167942	0.000246966	NA	NA	NA	NA
rs1008907	7	126114635	-	G	T	2380	0.285446	0.0759693	14.1179	0.0001717	0.000252222	NA	NA	NA	NA
rs2992751	1	18681298	+	C	G	2385	-0.39324	0.104826	14.0728	0.000175867	0.000258043	NA	NA	NA	NA
rs6015716	20	58319072	+	A	G	2381	0.32026	0.0855134	14.0261	0.00018029	0.000264215	NA	NA	NA	NA
rs16972120	18	35492304	-	A	C	2383	0.6903	0.184475	14.0024	0.000182576	0.000267403	NA	NA	NA	NA
rs2627829	4	143334179	+	A	G	2384	-0.798876	0.213524	13.998	0.000183009	0.000268005	NA	NA	NA	NA
rs16869959	4	20389133	+	C	T	2384	-0.324877	0.0870414	13.9312	0.000189629	0.000277223	NA	NA	NA	NA
rs7792592	7	126083177	-	A	G	2383	-0.285509	0.076595	13.8943	0.000193381	0.00028244	NA	NA	NA	NA
rs12712870	2	43014684	+	A	G	2384	0.309715	0.0831233	13.8829	0.000194561	0.00028408	NA	NA	NA	NA
rs565559	12	112590560	-	C	T	2380	0.284192	0.0764617	13.8145	0.000201771	0.000294089	NA	NA	NA	NA
rs237144	16	26553877	+	A	C	2381	0.287169	0.0774825	13.7363	0.000210352	0.00030598	NA	NA	NA	NA
rs2627828	4	143405941	+	A	G	2385	-0.777301	0.209986	13.7025	0.000214175	0.000311269	NA	NA	NA	NA
rs17115017	5	153042789	-	A	G	2375	-0.536279	0.145279	13.6262	0.000223049	0.00032353	NA	NA	NA	NA
rs6027497	20	58324349	+	A	G	2380	-0.316707	0.0858051	13.6235	0.000223367	0.000323969	NA	NA	NA	NA
rs6975541	7	126299256	-	A	G	2385	0.284437	0.0770636	13.623	0.000223434	0.000324061	NA	NA	NA	NA
rs10151673	14	71607085	+	A	G	2380	0.320188	0.0867954	13.6087	0.00022514	0.000326416	NA	NA	NA	NA
rs6888588	5	110225865	+	A	G	2382	0.326482	0.0886013	13.5781	0.000228845	0.000331527	NA	NA	NA	NA
rs16838636	1	4270206	+	A	C	2380	-0.694128	0.188508	13.5587	0.000231212	0.000334788	NA	NA	NA	NA
rs4726211	7	152130755	+	A	G	2384	0.276594	0.0751736	13.538	0.000233782	0.000338329	NA	NA	NA	NA
rs6467092	7	126050231	-	A	G	2379	-0.282165	0.0768065	13.4961	0.000239055	0.000345587	NA	NA	NA	NA
rs1856173	10	24343690	-	C	T	2383	0.540627	0.147236	13.4824	0.000240816	0.00034801	NA	NA	NA	NA
rs2065706	20	4631295	-	A	G	2374	-0.379912	0.103611	13.4447	0.000245696	0.000354718	NA	NA	NA	NA
rs728600	7	126066044	+	A	G	2385	0.280371	0.0765665	13.4088	0.000250452	0.00036125	NA	NA	NA	NA
rs13357752	5	110218300	-	C	T	2385	-0.322264	0.0880491	13.3959	0.000252168	0.000363605	NA	NA	NA	NA
rs6100856	20	58317674	-	G	T	2382	-0.313347	0.0856757	13.3763	0.000254819	0.000367242	NA	NA	NA	NA
rs17115020	5	153043107	+	C	T	2385	0.534676	0.146198	13.3752	0.000254978	0.00036746	NA	NA	NA	NA
rs1969772	1	58977690	-	C	T	2381	-0.314737	0.0861963	13.3327	0.000260818	0.000375464	NA	NA	NA	NA
rs761260	20	58275929	-	C	T	2385	0.345381	0.0946191	13.3241	0.000262012	0.0003771	NA	NA	NA	NA
rs1419484	7	126073837	+	A	G	2384	-0.279198	0.0765106	13.3162	0.000263122	0.00037862	NA	NA	NA	NA
rs10151568	14	71606955	+	A	G	2384	0.315685	0.0865346	13.3085	0.000264204	0.000380103	NA	NA	NA	NA
rs2903094	20	58287682	-	C	T	2384	0.324746	0.0890424	13.3013	0.000265228	0.000381505	NA	NA	NA	NA
rs17115039	5	153045248	-	A	G	2380	-0.532502	0.146077	13.2887	0.000267015	0.000383951	NA	NA	NA	NA
rs7442087	4	145927112	+	A	C	2385	0.415122	0.114088	13.2396	0.000274098	0.000393638	NA	NA	NA	NA
rs11713209	3	29402680	+	G	T	2385	0.277364	0.076233	13.2378	0.000274366	0.000394003	NA	NA	NA	NA
rs2299476	7	126031566	-	C	T	2383	-0.278601	0.0766218	13.2209	0.000276852	0.0003974	NA	NA	NA	NA
rs10130335	14	95926332	-	G	T	2385	-0.441781	0.121774	13.1616	0.000285745	0.00040954	NA	NA	NA	NA
rs7437348	4	108598104	+	A	G	2378	0.280822	0.0776156	13.0907	0.00029676	0.000424552	NA	NA	NA	NA
rs606364	12	112589165	-	C	T	2384	0.276164	0.076338	13.0874	0.000297293	0.000425277	NA	NA	NA	NA
rs7442072	4	164524313	+	A	G	2385	-0.362574	0.100282	13.0722	0.000299712	0.000428569	NA	NA	NA	NA
rs17654944	4	143392473	-	A	G	2374	0.756687	0.209697	13.0211	0.000307997	0.000439838	NA	NA	NA	NA
rs1892129	9	21045880	-	C	T	2384	0.442544	0.122718	13.0046	0.000310733	0.000443556	NA	NA	NA	NA
rs847138	2	176609446	-	C	T	2379	0.292172	0.0810368	12.9991	0.000311648	0.000444799	NA	NA	NA	NA
rs6701474	1	58877427	-	C	T	2378	0.30207	0.0838166	12.9884	0.000313431	0.00044722	NA	NA	NA	NA
rs1552013	17	69248671	-	C	T	2383	-0.501303	0.139103	12.9876	0.000313566	0.000447403	NA	NA	NA	NA
rs13030633	2	7435071	+	C	T	2381	0.283886	0.0787774	12.9863	0.000313786	0.000447702	NA	NA	NA	NA
rs10741071	10	25277199	-	G	T	2385	-0.293041	0.0814018	12.9595	0.000318304	0.000453836	NA	NA	NA	NA
rs1361990	7	126005465	-	A	G	2382	0.27606	0.0767162	12.9489	0.000320112	0.000456288	NA	NA	NA	NA
rs11158942	14	71612491	+	A	G	2377	0.311909	0.0867169	12.9375	0.000322068	0.000458942	NA	NA	NA	NA
rs7980502	12	91440574	-	C	T	2382	-0.276277	0.0768209	12.934	0.000322675	0.000459766	NA	NA	NA	NA
rs4668996	2	15870832	+	C	T	2384	-0.417059	0.116046	12.9162	0.000325752	0.000463937	NA	NA	NA	NA
rs17173656	7	150229592	+	C	T	2385	0.528687	0.147328	12.8773	0.000332599	0.000473214	NA	NA	NA	NA
rs6917208	6	38132631	-	C	T	2382	-0.812757	0.227029	12.8162	0.000343639	0.000488152	NA	NA	NA	NA
rs7133162	12	128471867	-	C	T	2381	0.285263	0.0797782	12.7856	0.000349295	0.000495796	NA	NA	NA	NA
rs235807	16	26590923	+	A	G	2384	0.31291	0.0876047	12.758	0.00035449	0.000502812	NA	NA	NA	NA
rs9325	15	56033278	+	A	T	2380	0.270428	0.0757704	12.7381	0.000358279	0.000507926	NA	NA	NA	NA
rs1190953	14	99601169	+	C	T	2383	-0.415931	0.116544	12.7368	0.000358534	0.000508269	NA	NA	NA	NA
rs2824060	21	17104554	+	A	G	2384	-0.284442	0.0797977	12.706	0.000364492	0.000516306	NA	NA	NA	NA
rs10513589	3	163852080	+	C	G	2375	-0.329628	0.092638	12.661	0.000373354	0.000528248	NA	NA	NA	NA
rs2281399	1	40544581	+	C	G	2385	-0.609997	0.171591	12.6377	0.000378041	0.000534558	NA	NA	NA	NA
rs12797633	11	104024629	+	A	C	2383	0.731687	0.205837	12.6358	0.000378434	0.000535086	NA	NA	NA	NA
rs6708323	2	234774918	+	C	T	2385	-0.315702	0.0888406	12.628	0.00038002	0.000537221	NA	NA	NA	NA
rs708169	12	27128228	-	C	T	2384	0.521473	0.146821	12.615	0.000382672	0.000540788	NA	NA	NA	NA
rs4456262	11	130261023	+	C	T	2376	0.276026	0.0777451	12.6053	0.000384647	0.000543445	NA	NA	NA	NA
rs11939107	4	115006147	-	A	G	2381	0.335507	0.0945293	12.5971	0.000386348	0.000545731	NA	NA	NA	NA
rs12918956	16	70781836	-	A	G	2384	0.265601	0.0748487	12.5919	0.00038742	0.000547173	NA	NA	NA	NA
rs11611183	12	13698271	-	G	T	2382	-0.39788	0.112153	12.5858	0.000388684	0.000548872	NA	NA	NA	NA
rs4305988	9	28208368	+	C	T	2378	0.414417	0.116873	12.5732	0.000391312	0.000552403	NA	NA	NA	NA
rs2686307	4	107740737	+	A	C	2378	-0.336718	0.0949876	12.5661	0.000392813	0.00055442	NA	NA	NA	NA
rs2760484	1	58982192	-	A	G	2385	0.302023	0.0852155	12.5615	0.000393777	0.000555716	NA	NA	NA	NA
rs2274390	13	102272383	-	C	T	2385	0.595206	0.168032	12.5473	0.000396781	0.00055975	NA	NA	NA	NA
rs1496738	3	163851296	+	A	C	2382	-0.327399	0.0925209	12.522	0.000402184	0.000567003	NA	NA	NA	NA
rs12122418	1	211898806	-	A	G	2385	-0.27007	0.0763329	12.5179	0.00040308	0.000568205	NA	NA	NA	NA
rs9903519	17	69248565	-	C	T	2385	0.495456	0.140116	12.5035	0.000406187	0.000572374	NA	NA	NA	NA
rs2579989	6	51568113	+	G	T	2385	0.391749	0.110804	12.4998	0.000406992	0.000573453	NA	NA	NA	NA
rs12517265	5	110189680	-	A	G	2380	-0.313826	0.0888265	12.4822	0.000410844	0.000578617	NA	NA	NA	NA
rs1521227	6	122419228	-	C	T	2379	0.474911	0.134426	12.4813	0.000411053	0.000578897	NA	NA	NA	NA
rs17326761	2	152861251	-	A	G	2377	-0.268597	0.0760802	12.464	0.000414862	0.000584003	NA	NA	NA	NA
rs6960855	7	156067119	+	C	T	2385	0.303418	0.0859526	12.4613	0.00041546	0.000584804	NA	NA	NA	NA
rs7771572	6	132581499	+	C	T	2381	0.289425	0.0820154	12.4532	0.000417274	0.000587235	NA	NA	NA	NA
rs17369334	10	15563073	-	A	C	2378	0.546315	0.154834	12.4495	0.000418109	0.000588353	NA	NA	NA	NA
rs2107010	4	108597638	+	C	T	2382	0.27262	0.0772785	12.4451	0.000419097	0.000589676	NA	NA	NA	NA
rs799707	7	45301408	-	C	T	2384	-0.267149	0.0757522	12.4371	0.000420894	0.000592082	NA	NA	NA	NA
rs1439675	2	104542247	+	A	G	2371	-0.312991	0.0888577	12.4072	0.000427685	0.000601172	NA	NA	NA	NA
rs7155319	14	83541387	+	A	G	2379	-0.263748	0.0748889	12.4034	0.000428544	0.000602322	NA	NA	NA	NA
rs6832739	4	59114594	+	A	G	2383	0.490626	0.139319	12.4017	0.000428937	0.000602847	NA	NA	NA	NA
rs4969207	17	73984450	+	C	T	2382	0.31841	0.0904208	12.4004	0.000429233	0.000603244	NA	NA	NA	NA
rs963645	4	136868833	+	A	C	2383	0.439391	0.124847	12.3864	0.000432481	0.000607587	NA	NA	NA	NA
rs237128	16	26545758	+	C	T	2385	-0.272007	0.0773022	12.3816	0.000433594	0.000609075	NA	NA	NA	NA
rs8054644	16	13253485	+	C	G	2378	0.277199	0.0788937	12.3452	0.000442112	0.00062046	NA	NA	NA	NA
rs11964613	6	37906305	+	A	G	2379	0.670115	0.190764	12.3397	0.000443428	0.000622217	NA	NA	NA	NA
rs9821122	3	191842150	+	A	G	2384	-0.291853	0.0832025	12.3043	0.000451919	0.000633554	NA	NA	NA	NA
rs9870354	3	104816294	+	C	T	2384	-0.306489	0.0874017	12.2967	0.000453752	0.000635999	NA	NA	NA	NA
rs1367267	2	7419924	-	C	T	2383	-0.276989	0.0790462	12.279	0.000458089	0.000641785	NA	NA	NA	NA
rs1894559	6	36778378	+	C	T	2385	-0.26686	0.0762163	12.2595	0.000462906	0.000648207	NA	NA	NA	NA
rs4842059	9	138002587	-	C	T	2385	-0.277202	0.0791716	12.259	0.000463022	0.000648362	NA	NA	NA	NA
rs4670038	2	14960198	-	A	C	2384	0.312321	0.0892771	12.2384	0.00046817	0.000655222	NA	NA	NA	NA
rs16890194	6	37921261	-	A	G	2382	-0.662927	0.189531	12.2341	0.000469235	0.000656641	NA	NA	NA	NA
rs2883720	1	229321736	+	C	T	2384	0.274066	0.0784593	12.2017	0.000477453	0.000667583	NA	NA	NA	NA
rs9909176	17	69248438	+	C	T	2384	0.489712	0.140356	12.1737	0.000484693	0.000677215	NA	NA	NA	NA
rs17235614	13	96751194	+	C	T	2385	0.69312	0.198751	12.1618	0.000487775	0.000681314	NA	NA	NA	NA
rs236467	6	36805179	-	C	T	2385	-0.278051	0.0797622	12.1522	0.000490298	0.000684668	NA	NA	NA	NA
rs12176359	6	36772990	-	A	G	2384	-0.370849	0.106456	12.1353	0.000494755	0.000690591	NA	NA	NA	NA
rs10108320	8	11869672	-	A	T	2383	0.376282	0.1081	12.1165	0.000499781	0.000697268	NA	NA	NA	NA
rs17398704	2	152869961	+	A	T	2384	0.264086	0.0758714	12.1153	0.000500093	0.000697682	NA	NA	NA	NA
rs12935184	16	60978998	+	A	G	2384	0.618741	0.17781	12.1089	0.000501805	0.000699956	NA	NA	NA	NA
rs792385	17	52785100	-	C	T	2383	-0.262111	0.0753733	12.093	0.000506102	0.00070566	NA	NA	NA	NA
rs11083433	19	42901141	+	C	T	2383	-0.267195	0.0768488	12.0888	0.000507253	0.000707187	NA	NA	NA	NA
rs10175867	2	223747009	+	A	C	2385	0.309324	0.0890309	12.0711	0.000512102	0.000713622	NA	NA	NA	NA
rs4362867	4	189576335	-	C	T	2384	0.455942	0.131272	12.0636	0.000514167	0.00071636	NA	NA	NA	NA
rs4726833	7	146600224	-	A	T	2381	0.295314	0.0850294	12.0623	0.000514525	0.000716835	NA	NA	NA	NA
rs4436551	11	130260949	+	A	G	2380	0.268837	0.0774076	12.0618	0.000514656	0.000717008	NA	NA	NA	NA
rs6835713	4	78387956	-	A	C	2384	-0.265086	0.0764046	12.0374	0.000521425	0.000725983	NA	NA	NA	NA
rs3190331	11	130253341	-	C	T	2385	0.266871	0.0769402	12.0308	0.000523287	0.00072845	NA	NA	NA	NA
rs846826	9	122145795	-	A	C	2375	0.704234	0.203047	12.0293	0.000523702	0.000729001	NA	NA	NA	NA
rs887954	19	61812168	+	C	T	2379	-0.39999	0.115337	12.0271	0.000524323	0.000729824	NA	NA	NA	NA
rs2498023	1	206329845	+	A	C	2378	0.394968	0.113903	12.0242	0.000525141	0.000730907	NA	NA	NA	NA
rs847191	2	176622985	-	A	G	2382	-0.262888	0.0758279	12.0194	0.000526488	0.000732692	NA	NA	NA	NA
rs17374354	5	59278256	-	A	G	2381	0.278155	0.0802684	12.0084	0.000529623	0.000736844	NA	NA	NA	NA
rs864697	2	176608787	+	A	G	2384	0.262506	0.0758015	11.9928	0.000534057	0.000742716	NA	NA	NA	NA
rs2326106	6	2934581	-	A	C	2376	0.326483	0.0943561	11.9724	0.000539952	0.000750518	NA	NA	NA	NA
rs1173227	5	4838594	+	A	G	2385	-0.307356	0.0888665	11.9621	0.000542929	0.000754456	NA	NA	NA	NA
rs6099333	20	54905757	+	G	T	2385	0.283347	0.0819998	11.9402	0.000549346	0.000762943	NA	NA	NA	NA
rs955424	5	165652369	-	A	G	2377	-0.609929	0.176632	11.9239	0.000554184	0.000769338	NA	NA	NA	NA
rs4392584	5	65862304	-	G	T	2380	0.319839	0.0926291	11.9226	0.000554584	0.000769867	NA	NA	NA	NA
rs13198166	6	162670005	-	A	C	2380	-0.263899	0.0764325	11.9212	0.000555001	0.000770417	NA	NA	NA	NA
rs4391826	11	132760239	-	A	G	2381	-0.327273	0.0949518	11.8799	0.00056742	0.00078682	NA	NA	NA	NA
rs10780518	9	83331101	-	C	G	2384	-0.263421	0.0764477	11.8733	0.000569444	0.000789491	NA	NA	NA	NA
rs2332712	14	71607946	+	A	G	2375	0.299123	0.086892	11.8506	0.000576436	0.000798717	NA	NA	NA	NA
rs16940712	15	56814431	+	A	G	2385	-1.04852	0.304703	11.8413	0.000579304	0.000802499	NA	NA	NA	NA
rs10997457	10	68396835	+	C	T	2372	0.355166	0.103245	11.8338	0.000581666	0.000805613	NA	NA	NA	NA
rs1502616	3	59505361	-	C	T	2369	-0.368349	0.107087	11.8317	0.000582301	0.000806451	NA	NA	NA	NA
rs7153656	14	71596962	+	C	T	2372	0.299039	0.0870429	11.8029	0.000591374	0.000818408	NA	NA	NA	NA
rs1155659	18	57260218	-	C	T	2380	0.711529	0.20725	11.7868	0.000596517	0.000825183	NA	NA	NA	NA
rs40206	5	66312754	+	C	T	2382	-0.302324	0.0880678	11.7845	0.000597261	0.000826162	NA	NA	NA	NA
rs12683129	9	21061856	+	A	G	2385	-0.449273	0.130967	11.7678	0.000602658	0.000833268	NA	NA	NA	NA
rs373038	20	6328637	+	A	G	2377	0.286932	0.083645	11.7673	0.000602803	0.000833459	NA	NA	NA	NA
rs1995266	5	31037448	-	A	C	2380	-0.299802	0.0874076	11.7644	0.000603732	0.000834681	NA	NA	NA	NA
rs3751039	11	130278286	+	A	G	2381	0.260066	0.0758383	11.7596	0.000605314	0.000836764	NA	NA	NA	NA
rs2205164	14	77840058	-	A	G	2385	-0.298034	0.0870014	11.7349	0.000613383	0.00084738	NA	NA	NA	NA
rs7672712	4	114986441	+	A	G	2375	0.323398	0.0944372	11.727	0.000615993	0.000850812	NA	NA	NA	NA
rs4348699	1	89330629	-	A	G	2376	3.32116	0.970606	11.7083	0.000622218	0.000858995	NA	NA	NA	NA
rs11961171	6	11384014	+	A	G	2383	0.618049	0.180682	11.7008	0.000624738	0.000862306	NA	NA	NA	NA
rs3858644	12	64124796	-	C	G	2384	0.261515	0.076542	11.6733	0.000634038	0.000874523	NA	NA	NA	NA
rs7648331	3	109917645	-	C	T	2385	-0.276702	0.0810679	11.65	0.00064202	0.000885001	NA	NA	NA	NA
rs12500835	4	143290872	+	C	G	2379	0.711602	0.208539	11.644	0.000644116	0.000887751	NA	NA	NA	NA
rs7586619	2	104543267	-	A	T	2385	-0.300187	0.0880012	11.6361	0.00064684	0.000891325	NA	NA	NA	NA
rs3828487	4	178590467	+	A	C	2374	0.331163	0.0971637	11.6165	0.000653685	0.000900302	NA	NA	NA	NA
rs7861448	9	84296997	+	A	T	2385	0.506499	0.148686	11.6043	0.000657999	0.000905957	NA	NA	NA	NA
rs41536645	13	91851042	+	A	G	2378	0.386886	0.113573	11.6042	0.00065803	0.000905998	NA	NA	NA	NA
rs714753	2	104534320	-	C	T	2382	-0.302081	0.0887634	11.5819	0.00066597	0.000916403	NA	NA	NA	NA
rs7658266	4	115083155	+	C	T	2380	-0.319503	0.093949	11.5655	0.000671856	0.000924112	NA	NA	NA	NA
rs11139579	9	84291588	-	A	C	2385	0.500188	0.14708	11.5653	0.000671946	0.00092423	NA	NA	NA	NA
rs7316273	12	64094393	+	C	G	2385	0.260143	0.0765843	11.5384	0.000681732	0.00093704	NA	NA	NA	NA
rs2495871	6	48882295	+	A	G	2374	0.431379	0.127057	11.5271	0.000685874	0.00094246	NA	NA	NA	NA
rs9932652	16	80466729	+	A	C	2382	-0.285285	0.0840277	11.5269	0.000685967	0.000942581	NA	NA	NA	NA
rs2654662	12	59308693	-	A	T	2375	0.330369	0.0973935	11.5063	0.000693592	0.000952553	NA	NA	NA	NA
rs1606200	3	104806316	-	A	C	2383	0.295386	0.0870936	11.5029	0.000694874	0.000954229	NA	NA	NA	NA
rs290432	20	52109702	+	C	T	2385	-0.25619	0.0755424	11.5012	0.00069552	0.000955074	NA	NA	NA	NA
rs11926645	3	163922419	-	A	G	2385	-0.304971	0.0899393	11.4979	0.000696748	0.000956679	NA	NA	NA	NA
rs284645	10	60763930	-	A	G	2380	-0.259823	0.0766303	11.4962	0.000697387	0.000957514	NA	NA	NA	NA
rs2725383	8	31052157	+	C	G	2379	-0.316849	0.0934563	11.4944	0.000698061	0.000958396	NA	NA	NA	NA
rs16924215	8	59972339	-	C	T	2377	0.683333	0.201638	11.4847	0.000701723	0.000963182	NA	NA	NA	NA
rs4856162	3	104774916	-	C	T	2383	-0.295112	0.0871014	11.4795	0.000703673	0.000965729	NA	NA	NA	NA
rs13354207	5	110179690	+	C	G	2376	-0.307251	0.0906865	11.479	0.000703888	0.000966009	NA	NA	NA	NA
rs644025	13	93596138	+	A	G	2380	0.274899	0.081151	11.4752	0.000705325	0.000967887	NA	NA	NA	NA
rs4844406	1	206348562	-	C	T	2385	0.258047	0.0761904	11.4709	0.00070696	0.000970024	NA	NA	NA	NA
rs4958153	5	133115370	+	C	G	2385	0.24981	0.0737803	11.4641	0.000709538	0.000973391	NA	NA	NA	NA
rs2728547	12	20129812	-	C	T	2383	-0.452605	0.133695	11.4606	0.000710875	0.000975137	NA	NA	NA	NA
rs6852899	4	164557477	+	A	T	2381	-0.33772	0.0997996	11.4513	0.000714432	0.000979782	NA	NA	NA	NA
rs237130	16	26547215	+	C	T	2384	0.262199	0.0774861	11.4502	0.00071486	0.000980341	NA	NA	NA	NA
rs1553942	12	75539110	-	A	C	2385	0.264495	0.0782864	11.4146	0.000728675	0.00099837	NA	NA	NA	NA
rs909975	6	133056684	+	A	G	2385	-0.265094	0.0784921	11.4064	0.000731926	0.00100261	NA	NA	NA	NA
rs17760842	12	13701670	+	C	T	2385	0.397758	0.117777	11.4055	0.000732263	0.00100305	NA	NA	NA	NA
rs752319	10	20203412	-	C	T	2378	-0.326672	0.0967419	11.4023	0.000733519	0.00100469	NA	NA	NA	NA
rs4936121	11	130239088	+	A	G	2378	-0.260495	0.0771472	11.4014	0.000733895	0.00100518	NA	NA	NA	NA
rs3124994	9	138415103	+	A	G	2384	0.268803	0.0796243	11.3966	0.000735786	0.00100764	NA	NA	NA	NA
rs2648067	4	107775425	-	A	C	2384	-0.320759	0.0950265	11.3938	0.000736907	0.0010091	NA	NA	NA	NA
rs2363717	4	72342980	-	A	C	2377	0.358335	0.106161	11.3934	0.000737064	0.00100931	NA	NA	NA	NA
rs16890269	5	59173545	+	C	G	2385	0.573464	0.169921	11.3898	0.000738489	0.00101117	NA	NA	NA	NA
rs16947438	17	59500230	+	G	T	2385	-0.385494	0.114241	11.3865	0.000739809	0.00101289	NA	NA	NA	NA
rs716829	10	20307711	+	C	T	2384	-0.302458	0.0896429	11.3841	0.000740754	0.00101412	NA	NA	NA	NA
rs2723749	12	59287908	+	A	G	2384	-0.307572	0.0911588	11.384	0.000740791	0.00101417	NA	NA	NA	NA
rs174227	2	159886945	-	A	G	2380	0.256724	0.0760889	11.3839	0.000740843	0.00101424	NA	NA	NA	NA
rs10929480	2	7419718	-	A	G	2379	0.267064	0.0791939	11.3723	0.000745472	0.00102027	NA	NA	NA	NA
rs2895621	5	144030334	+	A	G	2384	-0.259652	0.0769959	11.3723	0.000745488	0.00102029	NA	NA	NA	NA
rs4741343	9	14065095	+	A	G	2384	-0.319214	0.0946902	11.3646	0.000748584	0.00102432	NA	NA	NA	NA
rs4561865	3	31940762	-	G	T	2384	0.26736	0.0793124	11.3635	0.000749023	0.00102489	NA	NA	NA	NA
rs10932521	2	214577586	+	A	G	2383	-0.258376	0.0766695	11.3569	0.000751676	0.00102835	NA	NA	NA	NA
rs7626538	3	73252659	+	A	G	2383	-0.321957	0.095572	11.3484	0.000755128	0.00103285	NA	NA	NA	NA
rs9321334	6	132608771	-	C	T	2370	-0.273697	0.0812519	11.3468	0.000755781	0.0010337	NA	NA	NA	NA
rs2158194	4	108573492	-	C	T	2384	-0.262777	0.0780157	11.3452	0.000756429	0.00103454	NA	NA	NA	NA
rs742516	6	133056316	+	C	T	2383	0.261288	0.0775832	11.3424	0.000757575	0.00103603	NA	NA	NA	NA
rs4762098	12	64125674	-	A	G	2384	0.257855	0.0765773	11.3384	0.000759195	0.00103814	NA	NA	NA	NA
rs16924325	8	60032286	+	C	G	2385	0.639936	0.190147	11.3264	0.000764116	0.00104455	NA	NA	NA	NA
rs11265455	1	158886775	+	A	G	2381	-0.382412	0.113649	11.3221	0.000765882	0.00104685	NA	NA	NA	NA
rs1511649	3	104830735	-	A	G	2380	0.293355	0.0871915	11.3198	0.000766848	0.0010481	NA	NA	NA	NA
rs2345878	2	152874564	-	C	G	2384	-0.255066	0.0758143	11.3188	0.000767254	0.00104863	NA	NA	NA	NA
rs12044481	1	160902499	+	A	G	2373	-0.315853	0.0939106	11.312	0.000770072	0.0010523	NA	NA	NA	NA
rs1523131	14	77838549	+	A	G	2383	-0.291662	0.0867295	11.309	0.000771303	0.0010539	NA	NA	NA	NA
rs4737937	8	70114368	+	A	T	2381	0.349869	0.10405	11.3064	0.000772397	0.00105532	NA	NA	NA	NA
rs2116648	7	42499900	-	C	T	2383	-0.513201	0.152662	11.301	0.000774662	0.00105827	NA	NA	NA	NA
rs16943133	15	58892199	+	A	T	2375	0.897639	0.267151	11.2899	0.000779293	0.00106429	NA	NA	NA	NA
rs1965078	3	37526105	+	A	T	2385	-0.262956	0.0782625	11.2891	0.000779646	0.00106475	NA	NA	NA	NA
rs196941	17	59500924	+	C	G	2384	-0.314319	0.093553	11.2882	0.000780011	0.00106522	NA	NA	NA	NA
rs10416010	19	39966508	-	A	C	2381	0.411004	0.122344	11.2858	0.000781043	0.00106657	NA	NA	NA	NA
rs1859716	2	101939910	+	A	G	2376	-0.278354	0.0829133	11.2706	0.000787442	0.00107488	NA	NA	NA	NA
rs11940746	4	58026390	-	A	G	2385	-0.291165	0.0867328	11.2697	0.000787845	0.00107541	NA	NA	NA	NA
rs16862007	3	150776006	+	C	T	2381	-0.428208	0.127589	11.2638	0.000790332	0.00107864	NA	NA	NA	NA
rs1800623	10	90766063	+	A	G	2372	-0.265541	0.0791434	11.2573	0.000793122	0.00108226	NA	NA	NA	NA
rs2163053	2	41752039	+	C	G	2382	0.27787	0.0828591	11.2461	0.000797883	0.00108845	NA	NA	NA	NA
rs4464513	4	4918223	-	A	C	2385	-0.251591	0.0750456	11.2393	0.000800825	0.00109227	NA	NA	NA	NA
rs2185935	9	116542063	-	A	G	2385	0.273916	0.0817112	11.2375	0.000801597	0.00109327	NA	NA	NA	NA
rs4310622	11	68656782	-	C	T	2380	0.419308	0.125092	11.2359	0.000802321	0.00109421	NA	NA	NA	NA
rs4964657	12	107120237	-	A	G	2379	-0.366033	0.109231	11.2292	0.000805202	0.00109795	NA	NA	NA	NA
rs9678995	2	239374705	+	A	G	2383	-0.359121	0.10719	11.2247	0.000807164	0.0011005	NA	NA	NA	NA
rs17756154	1	211861865	-	C	T	2385	-0.253541	0.0757196	11.2119	0.000812723	0.00110772	NA	NA	NA	NA
rs10159308	1	58946717	+	A	G	2376	-0.257505	0.0769063	11.2111	0.000813106	0.00110821	NA	NA	NA	NA
rs10866032	3	59914284	+	C	G	2385	0.621195	0.185567	11.2061	0.00081527	0.00111102	NA	NA	NA	NA
rs6441538	3	163859138	+	C	G	2378	-0.310628	0.0927938	11.2058	0.000815412	0.0011112	NA	NA	NA	NA
rs149447	5	16648199	-	G	T	2384	0.263458	0.0787218	11.2004	0.000817812	0.00111432	NA	NA	NA	NA
rs16947446	17	59500536	-	C	T	2382	-0.382556	0.114387	11.185	0.00082461	0.00112314	NA	NA	NA	NA
rs297672	20	4380967	-	A	G	2385	-0.597867	0.178821	11.1782	0.000827635	0.00112706	NA	NA	NA	NA
rs10515793	5	159005029	-	A	G	2385	-0.256977	0.0769267	11.1593	0.000836128	0.00113807	NA	NA	NA	NA
rs10918176	1	163657298	+	A	T	2385	0.249588	0.0747622	11.1451	0.000842536	0.00114637	NA	NA	NA	NA
rs17765551	12	64063107	+	A	G	2381	0.303671	0.0909638	11.1447	0.000842711	0.0011466	NA	NA	NA	NA
rs2083113	2	240242899	+	C	T	2377	-0.251728	0.0754323	11.1365	0.000846439	0.00115143	NA	NA	NA	NA
rs10229523	7	42496153	+	A	G	2385	0.504657	0.151233	11.1352	0.000847028	0.00115219	NA	NA	NA	NA
rs7223386	17	32105897	-	C	T	2384	0.512293	0.153555	11.1303	0.000849299	0.00115513	NA	NA	NA	NA
rs17508371	15	48378086	+	C	T	2385	0.250063	0.0749581	11.1291	0.000849832	0.00115582	NA	NA	NA	NA
rs11739090	5	127005417	-	C	T	2381	-0.356656	0.106923	11.1265	0.000851027	0.00115737	NA	NA	NA	NA
rs1599270	3	164706130	+	A	G	2384	0.57919	0.173792	11.1066	0.000860206	0.00116925	NA	NA	NA	NA
rs6890748	5	153668293	-	C	T	2375	-0.257142	0.0771586	11.1065	0.000860242	0.0011693	NA	NA	NA	NA
rs290431	20	52109454	-	C	T	2384	-0.255983	0.076843	11.0972	0.000864588	0.00117492	NA	NA	NA	NA
rs9830752	3	104815755	-	A	C	2378	0.290194	0.0871513	11.0874	0.000869173	0.00118085	NA	NA	NA	NA
rs951132	13	25009534	-	A	G	2378	-0.269604	0.0810323	11.0697	0.000877485	0.0011916	NA	NA	NA	NA
rs7643602	3	44630290	-	C	G	2372	0.259544	0.0780124	11.0686	0.000878002	0.00119227	NA	NA	NA	NA
rs12949781	17	52792989	+	C	G	2373	0.253442	0.0761822	11.0676	0.000878512	0.00119293	NA	NA	NA	NA
rs196933	17	59487788	-	C	T	2385	0.309802	0.0932103	11.0469	0.000888365	0.00120566	NA	NA	NA	NA
rs7165493	15	58894232	-	C	T	2384	0.890248	0.267922	11.0409	0.000891238	0.00120938	NA	NA	NA	NA
rs505933	1	4371593	-	C	T	2385	0.280931	0.084553	11.0393	0.000891985	0.00121034	NA	NA	NA	NA
rs4238390	15	50372597	-	A	T	2384	-0.288474	0.0868314	11.0372	0.000892998	0.00121165	NA	NA	NA	NA
rs10278315	7	146596841	+	A	G	2384	0.282148	0.0849278	11.0371	0.000893062	0.00121173	NA	NA	NA	NA
rs175122	11	60586836	-	G	T	2381	-0.256779	0.0772928	11.0367	0.000893242	0.00121197	NA	NA	NA	NA
rs11725660	4	58023641	-	A	C	2384	-0.287156	0.0864395	11.036	0.000893597	0.00121242	NA	NA	NA	NA
rs10242164	7	42499287	-	A	C	2384	0.50242	0.151245	11.035	0.000894071	0.00121304	NA	NA	NA	NA
rs2155161	11	104079038	+	C	T	2383	0.274176	0.0825365	11.0348	0.000894156	0.00121315	NA	NA	NA	NA
rs9928180	16	61434565	-	C	T	2382	0.353055	0.106294	11.0324	0.000895353	0.00121469	NA	NA	NA	NA
rs10807172	6	36775861	+	C	G	2378	-0.253389	0.0763275	11.0208	0.00090097	0.00122195	NA	NA	NA	NA
rs11096936	4	37889519	+	A	G	2373	0.247993	0.0747095	11.0186	0.000902006	0.00122328	NA	NA	NA	NA
rs12712804	2	41750576	+	C	T	2383	0.275019	0.082855	11.0176	0.000902488	0.00122391	NA	NA	NA	NA
rs168899	5	16647997	-	A	C	2385	0.261232	0.0787304	11.0095	0.000906446	0.00122902	NA	NA	NA	NA
rs10270906	7	42498949	+	A	T	2385	-0.501748	0.151235	11.0069	0.000907745	0.0012307	NA	NA	NA	NA
rs7782942	7	42498680	+	A	G	2385	0.501748	0.151235	11.0069	0.000907745	0.0012307	NA	NA	NA	NA
rs3737434	21	43310211	+	A	G	2384	0.268174	0.0808344	11.0063	0.000908047	0.00123108	NA	NA	NA	NA
rs11006443	10	60779776	-	G	T	2385	0.255599	0.0770863	10.9942	0.000913987	0.00123875	NA	NA	NA	NA
rs1942517	11	104047073	+	A	G	2384	0.273951	0.0826531	10.9857	0.000918178	0.00124416	NA	NA	NA	NA
rs2113807	2	173492904	+	A	G	2383	-0.264181	0.0797275	10.9796	0.0009212	0.00124806	NA	NA	NA	NA
rs7700132	4	93686305	+	A	T	2384	0.338429	0.10221	10.9635	0.000929217	0.0012584	NA	NA	NA	NA
rs9426278	1	29708375	-	A	G	2381	0.400879	0.121078	10.9622	0.000929895	0.00125927	NA	NA	NA	NA
rs10083460	14	33502972	-	G	T	2382	0.250603	0.0756918	10.9616	0.000930177	0.00125963	NA	NA	NA	NA
rs1711781	13	58999316	-	C	T	2382	0.712748	0.215309	10.9584	0.000931785	0.00126171	NA	NA	NA	NA
rs6769288	3	44646234	-	C	T	2382	0.259055	0.0783533	10.9313	0.000945541	0.00127944	NA	NA	NA	NA
rs1979450	8	21525610	-	A	G	2377	-0.291694	0.0882349	10.9288	0.000946803	0.00128106	NA	NA	NA	NA
rs10415993	19	39966484	-	C	T	2385	-0.402503	0.121785	10.9232	0.000949653	0.00128474	NA	NA	NA	NA
rs11088596	21	17135779	+	A	G	2380	-0.265734	0.080406	10.9224	0.000950099	0.00128531	NA	NA	NA	NA
rs12584838	13	27109308	-	C	G	2380	-0.478892	0.144904	10.9223	0.000950112	0.00128533	NA	NA	NA	NA
rs13278694	8	13940934	+	A	G	2384	0.247877	0.0750048	10.9218	0.000950404	0.0012857	NA	NA	NA	NA
rs520432	18	56325505	-	G	T	2379	0.270778	0.0819353	10.9216	0.000950501	0.00128583	NA	NA	NA	NA
rs6019910	20	47623094	+	C	T	2376	-0.56111	0.169899	10.9072	0.000957929	0.00129539	NA	NA	NA	NA
rs175115	11	60581790	+	C	T	2375	-0.251271	0.0761285	10.8941	0.000964713	0.00130413	NA	NA	NA	NA
rs9830413	3	29403514	-	C	T	2381	0.252931	0.0766341	10.8933	0.000965119	0.00130465	NA	NA	NA	NA
rs6891838	5	153668875	-	A	C	2383	0.252629	0.0765488	10.8915	0.000966049	0.00130585	NA	NA	NA	NA
rs4713994	6	36729511	-	A	G	2383	-0.255399	0.0774005	10.8881	0.000967851	0.00130817	NA	NA	NA	NA
rs2555233	3	37586339	-	A	G	2385	-0.254061	0.0770399	10.8754	0.000974497	0.00131672	NA	NA	NA	NA
rs724070	21	33353710	-	A	G	2385	0.363796	0.110334	10.8716	0.000976475	0.00131926	NA	NA	NA	NA
rs10491222	5	8870497	-	C	T	2384	0.245423	0.074445	10.8682	0.000978291	0.0013216	NA	NA	NA	NA
rs2803440	9	78140111	+	A	T	2385	0.268261	0.0814469	10.8484	0.000988796	0.00133511	NA	NA	NA	NA
rs1027388	11	40576404	-	A	C	2382	0.254517	0.0773393	10.8301	0.000998629	0.00134775	NA	NA	NA	NA
rs12945290	17	63890592	-	A	G	2385	0.378045	0.114966	10.8131	0.00100786	0.0013596	NA	NA	NA	NA
rs7863121	9	133342307	+	A	G	2385	0.303521	0.0923291	10.8068	0.00101126	0.00136397	NA	NA	NA	NA
rs207675	10	78824543	-	A	G	2384	0.270165	0.0822086	10.8	0.001015	0.00136877	NA	NA	NA	NA
rs10491223	5	8843528	+	C	G	2384	-0.244585	0.0744279	10.7991	0.0010155	0.00136942	NA	NA	NA	NA
rs2728619	12	20049011	+	A	G	2380	-0.416972	0.126904	10.796	0.00101717	0.00137156	NA	NA	NA	NA
rs10241688	7	42499067	+	C	T	2368	-0.497215	0.15138	10.7883	0.00102146	0.00137707	NA	NA	NA	NA
rs8132321	21	45300763	-	G	T	2381	-0.39911	0.121546	10.7822	0.00102482	0.00138138	NA	NA	NA	NA
rs2216963	2	34113240	-	C	T	2385	0.314921	0.0959997	10.7613	0.00103647	0.00139633	NA	NA	NA	NA
rs11660216	18	27303016	-	A	G	2385	0.286339	0.087304	10.757	0.00103885	0.00139939	NA	NA	NA	NA
rs9936784	16	70788195	-	A	C	2384	-0.245331	0.0748844	10.733	0.00105241	0.00141678	NA	NA	NA	NA
rs12776142	10	89998548	-	A	C	2383	-0.589911	0.180073	10.7319	0.00105306	0.0014176	NA	NA	NA	NA
rs1155742	3	37602153	+	A	G	2371	-0.259577	0.0792586	10.726	0.0010564	0.00142188	NA	NA	NA	NA
rs1893462	11	104064008	+	A	G	2377	0.271227	0.0828333	10.7215	0.00105896	0.00142516	NA	NA	NA	NA
rs2480211	6	84795899	-	A	G	2385	-0.272027	0.0830953	10.717	0.00106156	0.00142851	NA	NA	NA	NA
rs9375864	6	132584188	-	C	G	2382	0.264732	0.0808871	10.7116	0.00106465	0.00143246	NA	NA	NA	NA
rs7981142	13	50487686	+	C	T	2381	0.278402	0.0850717	10.7097	0.00106577	0.00143389	NA	NA	NA	NA
rs6511958	19	14671261	+	A	T	2372	0.259473	0.0792912	10.7086	0.00106637	0.00143466	NA	NA	NA	NA
rs288331	2	183333670	-	C	T	2381	0.261335	0.0799292	10.6901	0.00107709	0.00144839	NA	NA	NA	NA
rs9995469	4	115059928	+	A	G	2383	-0.306723	0.0938243	10.6872	0.00107882	0.0014506	NA	NA	NA	NA
rs2192521	4	17873742	+	A	G	2376	0.258136	0.0789676	10.6856	0.00107973	0.00145177	NA	NA	NA	NA
rs2861990	11	40579952	-	A	C	2381	0.251336	0.0769072	10.6801	0.00108296	0.0014559	NA	NA	NA	NA
rs7254537	19	61818853	-	C	G	2378	0.376154	0.115103	10.6796	0.00108322	0.00145624	NA	NA	NA	NA
rs11088595	21	17085329	-	C	T	2383	0.255215	0.078098	10.679	0.00108356	0.00145667	NA	NA	NA	NA
rs10520166	2	76937076	-	C	T	2376	-0.391497	0.11985	10.6704	0.00108861	0.00146314	NA	NA	NA	NA
rs6044833	20	17383262	-	C	T	2379	0.370798	0.113524	10.6683	0.00108987	0.00146475	NA	NA	NA	NA
rs2047564	3	178621446	-	A	G	2383	-0.338798	0.103728	10.6681	0.00108999	0.00146491	NA	NA	NA	NA
rs12620430	2	106278342	-	A	G	2385	0.372958	0.114196	10.6664	0.00109099	0.00146618	NA	NA	NA	NA
rs2283064	7	125912289	+	C	T	2384	-0.249313	0.0763896	10.6518	0.00109967	0.00147729	NA	NA	NA	NA
rs6458635	6	48935183	-	C	T	2378	0.396267	0.121425	10.6503	0.00110055	0.00147842	NA	NA	NA	NA
rs2894317	10	77330771	-	C	T	2384	-0.255413	0.0782699	10.6487	0.00110148	0.0014796	NA	NA	NA	NA
rs912506	20	52900330	+	C	T	2377	0.418764	0.128352	10.6447	0.0011039	0.0014827	NA	NA	NA	NA
rs12427799	13	75367473	+	C	T	2384	-0.26477	0.0811948	10.6337	0.00111048	0.00149111	NA	NA	NA	NA
rs1003219	5	59200750	-	G	T	2374	-0.543407	0.166643	10.6335	0.00111058	0.00149124	NA	NA	NA	NA
rs4885352	13	75295594	-	A	T	2376	-0.362231	0.111109	10.6286	0.00111353	0.00149502	NA	NA	NA	NA
rs10415634	19	39965090	+	C	T	2385	0.398072	0.122121	10.6253	0.00111553	0.00149757	NA	NA	NA	NA
rs10461413	5	53941860	-	C	T	2385	-0.523618	0.160718	10.6145	0.00112204	0.00150589	NA	NA	NA	NA
rs17155051	10	128300416	+	A	G	2384	-0.459888	0.141213	10.606	0.0011272	0.00151249	NA	NA	NA	NA
rs2839628	21	43325937	+	C	G	2384	0.263234	0.0808322	10.6051	0.00112777	0.00151321	NA	NA	NA	NA
rs10214636	6	85257403	-	A	G	2384	0.324904	0.0998024	10.5981	0.00113204	0.00151867	NA	NA	NA	NA
rs10817674	9	116562401	-	G	T	2384	-0.264474	0.0812479	10.596	0.00113334	0.00152034	NA	NA	NA	NA
rs17155272	7	81086746	+	C	T	2383	0.441243	0.135589	10.5903	0.00113685	0.00152481	NA	NA	NA	NA
rs9823808	3	163912255	-	A	G	2383	0.275982	0.0848586	10.5772	0.00114492	0.00153512	NA	NA	NA	NA
rs257365	5	171034499	+	C	T	2383	-0.24288	0.0746947	10.5731	0.00114743	0.00153832	NA	NA	NA	NA
rs6012696	20	47623793	-	C	T	2379	-0.551659	0.169663	10.5722	0.00114798	0.00153903	NA	NA	NA	NA
rs951704	3	192196952	+	A	G	2383	-0.96286	0.296225	10.5653	0.00115231	0.00154455	NA	NA	NA	NA
rs6906895	6	155710616	-	C	T	2378	0.280964	0.0864915	10.5525	0.00116034	0.0015548	NA	NA	NA	NA
rs7849713	9	21063785	+	C	G	2385	-0.425254	0.130912	10.5521	0.00116058	0.00155511	NA	NA	NA	NA
rs445074	20	6326809	-	C	T	2385	-0.270177	0.0832071	10.5433	0.00116613	0.00156218	NA	NA	NA	NA
rs17543753	22	22164889	+	A	C	2385	-0.300981	0.0927449	10.5317	0.00117345	0.00157153	NA	NA	NA	NA
rs2027626	3	37637871	+	G	T	2385	-0.255504	0.0787452	10.528	0.00117578	0.0015745	NA	NA	NA	NA
rs4760454	12	91420876	+	A	G	2385	0.567099	0.174823	10.5225	0.00117928	0.00157896	NA	NA	NA	NA
rs2088229	12	123691731	+	G	T	2385	0.253852	0.0782855	10.5148	0.00118423	0.00158527	NA	NA	NA	NA
rs536255	21	39932671	-	A	G	2376	-0.307858	0.0949685	10.5085	0.00118826	0.0015904	NA	NA	NA	NA
rs3851658	12	126285179	-	A	G	2379	0.301963	0.093152	10.5081	0.00118853	0.00159075	NA	NA	NA	NA
rs1503890	4	17858040	-	A	G	2385	0.265447	0.0819204	10.4996	0.00119403	0.00159776	NA	NA	NA	NA
rs6891142	5	153122855	-	A	G	2372	0.450671	0.139119	10.4941	0.00119758	0.00160228	NA	NA	NA	NA
rs6043844	20	16199668	-	C	G	2381	-0.354408	0.109459	10.4833	0.00120455	0.00161117	NA	NA	NA	NA
rs10075914	5	34561688	+	A	G	2385	0.279832	0.0864426	10.4795	0.00120709	0.0016144	NA	NA	NA	NA
rs4078474	17	71001162	+	C	G	2383	0.344845	0.106538	10.477	0.00120868	0.00161642	NA	NA	NA	NA
rs4884021	13	75295732	-	C	T	2382	-0.360415	0.111379	10.4712	0.00121247	0.00162125	NA	NA	NA	NA
rs4793588	17	53826050	-	G	T	2383	-0.286365	0.0885186	10.4657	0.00121609	0.00162585	NA	NA	NA	NA
rs280541	3	194913180	-	C	T	2385	0.249933	0.0772658	10.4634	0.00121766	0.00162786	NA	NA	NA	NA
rs7092857	10	90769298	-	A	G	2382	0.255543	0.0790065	10.4617	0.00121874	0.00162923	NA	NA	NA	NA
rs4289826	8	23406367	-	A	G	2377	0.255773	0.0790776	10.4617	0.00121877	0.00162928	NA	NA	NA	NA
rs4813048	20	11117603	-	A	G	2383	-0.240092	0.0742867	10.4456	0.00122944	0.00164285	NA	NA	NA	NA
rs1524025	2	228461696	+	A	G	2385	0.367282	0.113678	10.4386	0.00123407	0.00164874	NA	NA	NA	NA
rs4767097	12	112477454	-	A	G	2384	-0.244071	0.0755685	10.4316	0.0012388	0.00165476	NA	NA	NA	NA
rs11680730	2	49141564	-	A	C	2377	-0.248901	0.0770661	10.431	0.00123918	0.00165524	NA	NA	NA	NA
rs2803439	9	78140023	-	C	T	2384	-0.262825	0.0813793	10.4305	0.0012395	0.00165565	NA	NA	NA	NA
rs6946212	7	147646890	+	C	T	2384	-0.245548	0.0760297	10.4305	0.00123952	0.00165568	NA	NA	NA	NA
rs11098210	4	115057836	-	C	G	2380	-0.302078	0.0935337	10.4305	0.00123953	0.00165569	NA	NA	NA	NA
rs12208133	6	4669147	+	C	T	2375	-0.392079	0.121424	10.4265	0.00124217	0.00165905	NA	NA	NA	NA
rs16890365	6	38185890	-	C	T	2385	0.670791	0.207904	10.41	0.00125338	0.0016733	NA	NA	NA	NA
rs2327345	20	11142225	+	A	G	2382	-0.255919	0.0793402	10.4044	0.00125715	0.00167809	NA	NA	NA	NA
rs12235024	8	13940902	-	A	C	2380	-0.241564	0.0749449	10.3892	0.00126757	0.00169134	NA	NA	NA	NA
rs1321280	6	132581340	-	A	G	2384	0.245131	0.0760615	10.3864	0.00126944	0.00169372	NA	NA	NA	NA
rs1115460	20	6346572	+	A	G	2374	-0.267484	0.0830398	10.3758	0.00127675	0.001703	NA	NA	NA	NA
rs7327235	13	52571746	+	C	T	2383	0.242717	0.0754483	10.3491	0.00129538	0.00172665	NA	NA	NA	NA
rs1036014	2	209129993	-	C	G	2385	0.253729	0.0788981	10.3421	0.0013003	0.0017329	NA	NA	NA	NA
rs11066600	12	112474593	+	A	G	2383	0.243187	0.0756531	10.333	0.0013067	0.00174102	NA	NA	NA	NA
rs1400846	2	76892049	+	A	G	2381	-0.411484	0.128015	10.332	0.00130746	0.00174198	NA	NA	NA	NA
rs6413860	1	244919823	-	C	T	2385	-0.300807	0.0935843	10.3317	0.00130767	0.00174225	NA	NA	NA	NA
rs1376080	18	42284042	-	A	G	2384	-0.326343	0.101537	10.33	0.00130885	0.00174374	NA	NA	NA	NA
rs11085908	19	14683559	-	A	C	2383	0.246316	0.0766427	10.3287	0.0013098	0.00174495	NA	NA	NA	NA
rs11966759	6	48946038	+	A	C	2381	0.390102	0.121392	10.327	0.00131099	0.00174647	NA	NA	NA	NA
rs472382	15	44663943	+	C	T	2379	-0.372589	0.115985	10.3195	0.00131635	0.00175326	NA	NA	NA	NA
rs6594588	5	111686653	-	G	T	2379	0.320219	0.099685	10.3189	0.00131674	0.00175375	NA	NA	NA	NA
rs924564	1	36505444	+	A	G	2384	0.346906	0.108013	10.3151	0.00131947	0.00175722	NA	NA	NA	NA
rs4797419	18	10237379	-	C	G	2385	0.351121	0.109329	10.3144	0.00131999	0.00175787	NA	NA	NA	NA
rs1346198	12	112484498	+	A	G	2385	-0.243282	0.0757651	10.3105	0.00132274	0.00176137	NA	NA	NA	NA
rs10401494	19	14669583	-	C	T	2383	0.253341	0.0789106	10.3072	0.00132515	0.00176443	NA	NA	NA	NA
rs6545929	2	62463683	+	A	G	2376	0.320355	0.0998369	10.2963	0.001333	0.00177437	NA	NA	NA	NA
rs12212361	6	114820257	+	C	G	2378	0.314154	0.0979193	10.2931	0.00133526	0.00177724	NA	NA	NA	NA
rs10119360	9	83320427	+	C	T	2377	0.247175	0.0770778	10.2837	0.00134208	0.00178589	NA	NA	NA	NA
rs16848791	3	189953257	+	G	T	2371	0.373424	0.116452	10.2828	0.00134276	0.00178674	NA	NA	NA	NA
rs2657303	12	115421650	-	C	G	2385	0.251531	0.078465	10.2761	0.00134761	0.00179289	NA	NA	NA	NA
rs10766721	11	20720575	+	C	T	2385	-0.266926	0.0832814	10.2727	0.00135012	0.00179607	NA	NA	NA	NA
rs41386251	1	167256560	+	C	T	2380	0.443536	0.138428	10.2662	0.00135487	0.00180209	NA	NA	NA	NA
rs11032839	11	34734301	+	A	G	2374	0.242422	0.0756824	10.2602	0.00135931	0.00180771	NA	NA	NA	NA
rs2478807	1	206330222	-	A	T	2376	0.241394	0.0753897	10.2525	0.00136503	0.00181495	NA	NA	NA	NA
rs2140005	15	21560381	-	C	T	2385	0.243682	0.0761166	10.2492	0.00136744	0.00181801	NA	NA	NA	NA
rs198217	3	37545474	-	A	C	2382	0.243453	0.0760666	10.2434	0.00137176	0.00182348	NA	NA	NA	NA
rs12405938	1	96158814	-	A	G	2381	0.279313	0.0872952	10.2377	0.00137602	0.00182887	NA	NA	NA	NA
rs10500468	16	61430021	+	A	G	2384	0.340589	0.106463	10.2345	0.00137835	0.00183182	NA	NA	NA	NA
rs1530129	2	104530267	+	C	T	2384	-0.281578	0.0880195	10.2339	0.00137885	0.00183245	NA	NA	NA	NA
rs1455357	2	199183292	-	A	C	2383	-0.261411	0.0817263	10.2311	0.00138091	0.00183505	NA	NA	NA	NA
rs11178820	12	70156158	+	A	G	2383	0.261335	0.0817113	10.2289	0.00138256	0.00183714	NA	NA	NA	NA
rs7596661	2	112742660	-	C	T	2383	0.3126	0.0977425	10.2285	0.0013829	0.00183757	NA	NA	NA	NA
rs2837004	21	39687381	-	G	T	2385	0.257182	0.0804214	10.2267	0.0013842	0.00183922	NA	NA	NA	NA
rs6750358	2	3140634	+	C	T	2383	0.303303	0.0948531	10.2247	0.00138574	0.00184117	NA	NA	NA	NA
rs2733633	12	115427907	+	A	G	2384	-0.250737	0.0784235	10.2222	0.0013876	0.00184353	NA	NA	NA	NA
rs7195617	16	316782	+	A	G	2383	-0.262429	0.0821587	10.2027	0.00140232	0.00186214	NA	NA	NA	NA
rs4605265	18	65406612	-	C	T	2385	0.475777	0.148969	10.2004	0.00140411	0.0018644	NA	NA	NA	NA
rs1571217	20	6264526	-	A	C	2384	-0.25341	0.0793478	10.1995	0.0014048	0.00186528	NA	NA	NA	NA
rs3779526	7	127412872	+	A	G	2385	0.243983	0.0764072	10.1965	0.00140708	0.00186816	NA	NA	NA	NA
rs7107595	11	130263766	-	C	T	2385	-0.246251	0.0771224	10.1952	0.00140807	0.00186942	NA	NA	NA	NA
rs2837003	21	39686582	+	C	G	2384	-0.256559	0.0803571	10.1936	0.00140929	0.00187095	NA	NA	NA	NA
rs2267097	22	25304741	+	A	G	2384	-0.354918	0.111176	10.1914	0.00141095	0.00187305	NA	NA	NA	NA
rs2837107	21	39947427	-	A	G	2375	-0.266023	0.08334	10.189	0.00141282	0.00187542	NA	NA	NA	NA
rs7757858	6	12906463	+	A	C	2383	0.240845	0.0754611	10.1866	0.00141463	0.00187771	NA	NA	NA	NA
rs4565465	8	23406451	+	G	T	2385	-0.251121	0.0786812	10.1865	0.00141476	0.00187787	NA	NA	NA	NA
rs2021245	4	108525362	+	A	G	2385	0.250584	0.078514	10.1862	0.00141495	0.00187811	NA	NA	NA	NA
rs2837008	21	39695357	-	A	G	2380	0.251348	0.0787676	10.1825	0.00141778	0.00188169	NA	NA	NA	NA
rs6829301	4	115057218	+	A	G	2385	-0.297431	0.0932614	10.1711	0.00142657	0.0018928	NA	NA	NA	NA
rs1891942	13	52571898	-	A	G	2383	-0.241032	0.0755871	10.1684	0.00142866	0.00189544	NA	NA	NA	NA
rs11219172	11	122875670	-	G	T	2385	0.46096	0.144605	10.1615	0.00143404	0.00190224	NA	NA	NA	NA
rs6499756	16	53909023	+	A	G	2370	-0.241754	0.0758547	10.1574	0.00143724	0.00190628	NA	NA	NA	NA
rs12185723	2	147333308	-	C	T	2385	0.288124	0.0904088	10.1563	0.00143806	0.00190731	NA	NA	NA	NA
rs3887026	2	152901516	+	G	T	2376	-0.252957	0.0794073	10.1478	0.00144475	0.00191576	NA	NA	NA	NA
rs9784951	7	45293270	-	A	G	2385	0.247625	0.0777695	10.1384	0.0014521	0.00192504	NA	NA	NA	NA
rs700144	9	113060835	-	C	T	2385	0.268683	0.0843892	10.1369	0.00145327	0.00192652	NA	NA	NA	NA
rs12596722	16	9324789	-	G	T	2375	-0.250882	0.0788046	10.1353	0.00145459	0.00192819	NA	NA	NA	NA
rs6136819	20	19631718	+	A	G	2385	-0.546556	0.171704	10.1323	0.00145691	0.00193111	NA	NA	NA	NA
rs2836995	21	39670671	+	A	G	2375	0.257588	0.0809245	10.1319	0.00145726	0.00193156	NA	NA	NA	NA
rs11070768	15	48408175	+	A	C	2385	0.238186	0.0748412	10.1287	0.0014598	0.00193476	NA	NA	NA	NA
rs12162286	2	228481159	-	C	G	2383	0.366622	0.115214	10.1257	0.00146218	0.00193776	NA	NA	NA	NA
rs1329338	13	76107912	+	A	G	2385	-0.242976	0.0763683	10.1228	0.00146444	0.00194061	NA	NA	NA	NA
rs17410924	11	40610353	+	A	G	2381	-0.276314	0.0868586	10.12	0.0014667	0.00194347	NA	NA	NA	NA
rs9874464	3	81588178	+	C	G	2384	0.25907	0.0814413	10.1191	0.00146738	0.00194432	NA	NA	NA	NA
rs17251018	2	169296441	-	C	T	2385	-0.238562	0.0750006	10.1175	0.0014687	0.00194599	NA	NA	NA	NA
rs9295624	6	24547579	+	A	G	2385	0.282857	0.0889289	10.1169	0.00146917	0.00194659	NA	NA	NA	NA
rs2209763	20	6329747	+	C	T	2385	-0.264169	0.0830642	10.1143	0.00147122	0.00194917	NA	NA	NA	NA
rs874822	22	26001082	+	A	G	2385	0.341659	0.107451	10.1102	0.00147449	0.0019533	NA	NA	NA	NA
rs6467148	7	127215618	+	A	G	2385	0.264385	0.0831739	10.1042	0.00147935	0.00195943	NA	NA	NA	NA
rs6973092	7	127447856	+	C	T	2384	0.242841	0.0764071	10.1013	0.00148164	0.00196231	NA	NA	NA	NA
rs11738420	5	134680895	+	A	G	2385	-0.273024	0.0859117	10.0994	0.00148314	0.00196421	NA	NA	NA	NA
rs11246136	11	361265	-	G	T	2377	0.357436	0.112502	10.0943	0.0014873	0.00196946	NA	NA	NA	NA
rs175269	20	15145890	-	A	C	2374	0.242698	0.0764027	10.0905	0.00149032	0.00197327	NA	NA	NA	NA
rs3804124	6	25676921	+	C	T	2383	0.354438	0.111651	10.0776	0.00150086	0.00198655	NA	NA	NA	NA
rs7842820	8	60136322	-	A	G	2379	-0.253059	0.079718	10.077	0.00150134	0.00198716	NA	NA	NA	NA
rs17119030	8	14205514	-	G	T	2384	-0.251971	0.0794524	10.0574	0.00151737	0.00200736	NA	NA	NA	NA
rs35941174	9	92147562	+	C	T	2385	-0.35864	0.113094	10.0563	0.00151824	0.00200846	NA	NA	NA	NA
rs724428	6	113208397	+	G	T	2382	0.345056	0.108875	10.0444	0.0015281	0.00202087	NA	NA	NA	NA
rs1034638	4	108529396	+	C	G	2382	0.248828	0.0785152	10.0436	0.00152876	0.0020217	NA	NA	NA	NA
rs11710724	3	143052984	-	C	T	2383	0.488551	0.154196	10.0387	0.00153289	0.00202691	NA	NA	NA	NA
rs10074401	5	34561637	+	A	G	2372	0.280043	0.0883921	10.0374	0.00153391	0.0020282	NA	NA	NA	NA
rs10763603	10	60775481	+	A	C	2380	-0.24638	0.0778012	10.0286	0.00154129	0.00203749	NA	NA	NA	NA
rs12602529	17	69246972	+	C	T	2380	0.434351	0.137165	10.0275	0.00154221	0.00203865	NA	NA	NA	NA
rs9474014	6	51422204	-	G	T	2385	-0.377015	0.119074	10.025	0.00154433	0.00204131	NA	NA	NA	NA
rs12034680	1	199934485	-	C	T	2385	0.245219	0.0774559	10.023	0.00154596	0.00204336	NA	NA	NA	NA
rs2396884	6	48942849	-	A	G	2378	-0.389755	0.123115	10.0222	0.00154661	0.00204419	NA	NA	NA	NA
rs2296408	16	67271324	+	A	C	2375	-0.247188	0.0780871	10.0207	0.00154793	0.00204585	NA	NA	NA	NA
rs1797397	2	232112713	-	C	T	2384	-0.280773	0.0886987	10.0202	0.00154833	0.00204635	NA	NA	NA	NA
rs11098209	4	115057814	-	A	G	2385	0.29569	0.0934118	10.02	0.00154846	0.00204651	NA	NA	NA	NA
rs1108858	21	18274607	+	A	G	2384	0.25528	0.0806545	10.0179	0.00155029	0.00204881	NA	NA	NA	NA
rs9876243	3	79682157	+	C	T	2382	0.316624	0.100054	10.0142	0.00155339	0.00205272	NA	NA	NA	NA
rs2133336	17	8254579	-	C	T	2383	-0.246848	0.0780126	10.0122	0.00155504	0.0020548	NA	NA	NA	NA
rs11930005	4	182444632	+	C	G	2382	0.239522	0.0757028	10.0108	0.00155626	0.00205632	NA	NA	NA	NA
rs2382437	9	14129828	-	A	G	2383	0.306251	0.0967934	10.0107	0.00155635	0.00205644	NA	NA	NA	NA
rs2167967	2	3138767	+	C	T	2381	0.301468	0.0952871	10.0095	0.00155733	0.00205768	NA	NA	NA	NA
rs6583437	7	50320813	-	C	T	2383	-0.251843	0.0796066	10.0084	0.0015583	0.0020589	NA	NA	NA	NA
rs10228514	7	35430320	-	A	C	2379	0.311295	0.0984001	10.0081	0.00155852	0.00205917	NA	NA	NA	NA
rs1571218	20	6318053	-	A	C	2385	0.250143	0.0790755	10.0068	0.00155966	0.00206061	NA	NA	NA	NA
rs438248	2	183297605	-	G	T	2383	0.252216	0.0797388	10.0048	0.00156136	0.00206274	NA	NA	NA	NA
rs13110620	4	115042028	-	C	T	2377	0.294245	0.0930547	9.99868	0.00156653	0.00206925	NA	NA	NA	NA
rs6662146	1	36484230	-	C	T	2383	0.34083	0.107808	9.99477	0.00156985	0.00207343	NA	NA	NA	NA
rs2192325	7	13302973	-	C	T	2376	0.256447	0.0811548	9.98545	0.00157782	0.00208345	NA	NA	NA	NA
rs1423988	16	63305970	-	A	G	2377	0.250056	0.0791375	9.98414	0.00157894	0.00208486	NA	NA	NA	NA
rs1571216	20	6264328	-	A	C	2384	-0.25432	0.0804973	9.98157	0.00158115	0.00208764	NA	NA	NA	NA
rs1572002	6	12888976	-	C	T	2380	0.238577	0.0755512	9.97179	0.00158957	0.00209822	NA	NA	NA	NA
rs2876032	20	6347494	+	C	T	2375	-0.263601	0.0834804	9.97066	0.00159055	0.00209945	NA	NA	NA	NA
rs9359580	6	84793057	+	A	G	2384	-0.262744	0.0832437	9.96236	0.00159773	0.00210848	NA	NA	NA	NA
rs12823375	12	112609605	-	C	G	2378	-0.278296	0.0881936	9.95727	0.00160215	0.00211404	NA	NA	NA	NA
rs4959631	6	2042685	+	C	T	2385	-0.238892	0.0757069	9.95711	0.00160229	0.00211422	NA	NA	NA	NA
rs4760084	12	129209439	+	C	T	2384	-0.332792	0.105494	9.95154	0.00160715	0.00212031	NA	NA	NA	NA
rs6076248	20	24587916	-	C	T	2384	-0.465325	0.147534	9.94785	0.00161037	0.00212437	NA	NA	NA	NA
rs2279533	11	6904541	-	C	T	2383	-0.337068	0.106941	9.93453	0.00162207	0.00213906	NA	NA	NA	NA
rs2044958	2	168928347	-	G	T	2383	-0.300574	0.0953776	9.93139	0.00162483	0.00214253	NA	NA	NA	NA
rs9917901	4	115057723	+	C	T	2383	-0.2942	0.0933903	9.92389	0.00163148	0.00215088	NA	NA	NA	NA
rs11618012	13	34237417	+	A	C	2385	-0.342736	0.108833	9.91746	0.00163718	0.00215804	NA	NA	NA	NA
rs4699521	4	97645419	+	C	T	2377	-0.271814	0.0863139	9.91704	0.00163755	0.0021585	NA	NA	NA	NA
rs9995239	4	115059888	-	A	G	2384	-0.293835	0.0933669	9.90425	0.00164897	0.00217284	NA	NA	NA	NA
rs17060744	3	59420795	+	A	G	2384	0.364669	0.115886	9.90224	0.00165078	0.0021751	NA	NA	NA	NA
rs4342060	3	138698510	+	C	T	2377	-0.288009	0.0915433	9.89826	0.00165435	0.00217959	NA	NA	NA	NA
rs16960544	18	48478896	-	A	G	2384	-0.409415	0.130146	9.89611	0.00165629	0.00218202	NA	NA	NA	NA
rs8060484	16	70806631	+	G	T	2384	-0.271881	0.0864734	9.88534	0.001666	0.00219421	NA	NA	NA	NA
rs6769283	3	44646221	+	G	T	2381	0.246808	0.078506	9.88357	0.00166761	0.00219623	NA	NA	NA	NA
rs9894418	17	47286522	-	C	T	2383	0.379747	0.120807	9.88106	0.00166989	0.00219908	NA	NA	NA	NA
rs2924911	8	2717476	+	A	G	2379	-0.241907	0.0769758	9.87615	0.00167435	0.00220468	NA	NA	NA	NA
rs2738760	20	61724125	-	C	T	2381	-0.617605	0.196531	9.87549	0.00167495	0.00220542	NA	NA	NA	NA
rs10518178	4	78638707	+	C	T	2384	-0.384735	0.122473	9.86834	0.00168147	0.00221361	NA	NA	NA	NA
rs10501433	11	78493653	+	C	G	2377	-0.357905	0.113961	9.86339	0.001686	0.00221929	NA	NA	NA	NA
rs13111878	4	115059651	-	A	G	2375	-0.292871	0.0932571	9.86253	0.00168679	0.00222027	NA	NA	NA	NA
rs12991126	2	226129767	-	A	T	2380	-0.368235	0.117263	9.86122	0.00168799	0.00222177	NA	NA	NA	NA
rs17608538	4	44674847	+	A	G	2383	-0.426048	0.135673	9.86115	0.00168806	0.00222186	NA	NA	NA	NA
rs13082940	3	81629954	-	C	T	2384	-0.266378	0.0848355	9.85917	0.00168987	0.00222414	NA	NA	NA	NA
rs4663359	2	234770152	-	A	G	2384	-0.312446	0.099515	9.85765	0.00169127	0.00222589	NA	NA	NA	NA
rs2595506	2	232117085	+	A	G	2381	-0.279766	0.0891157	9.85554	0.00169321	0.00222832	NA	NA	NA	NA
rs2182258	13	21205917	+	A	T	2385	0.309829	0.0986952	9.85488	0.00169382	0.00222909	NA	NA	NA	NA
rs17654895	4	44674719	+	A	C	2374	-0.425306	0.135566	9.84236	0.00170538	0.00224358	NA	NA	NA	NA
rs267567	3	37549028	-	C	T	2385	0.236423	0.0753643	9.84122	0.00170644	0.00224491	NA	NA	NA	NA
rs9568802	13	52563295	+	A	C	2378	0.236672	0.0754493	9.83976	0.0017078	0.0022466	NA	NA	NA	NA
rs3751626	15	50355526	+	A	T	2384	0.339054	0.108104	9.83685	0.0017105	0.00224999	NA	NA	NA	NA
rs12901904	15	29684384	+	C	G	2381	-0.282535	0.0900905	9.83527	0.00171197	0.00225183	NA	NA	NA	NA
rs10486330	7	18960926	-	C	T	2382	0.241125	0.0768939	9.83338	0.00171374	0.00225404	NA	NA	NA	NA
rs6835249	4	37889776	+	A	G	2385	-0.235221	0.0750213	9.83064	0.00171628	0.00225723	NA	NA	NA	NA
rs526045	15	48432822	+	G	T	2384	-0.234408	0.0747673	9.82929	0.00171754	0.00225881	NA	NA	NA	NA
rs33034	5	5629815	+	C	G	2378	-0.246211	0.0785656	9.82091	0.00172539	0.00226864	NA	NA	NA	NA
rs9882958	3	79687184	+	C	T	2379	-0.312551	0.0997908	9.80982	0.00173582	0.0022817	NA	NA	NA	NA
rs2725180	10	50039401	-	C	T	2383	-0.240502	0.0767907	9.80886	0.00173673	0.00228284	NA	NA	NA	NA
rs1797395	2	232109747	-	A	G	2382	0.276087	0.0881694	9.80517	0.00174022	0.00228721	NA	NA	NA	NA
rs3752185	19	14689737	-	C	T	2385	0.239681	0.0765475	9.80409	0.00174125	0.00228849	NA	NA	NA	NA
rs1444072	18	61443570	-	C	T	2384	-0.336168	0.107366	9.80355	0.00174175	0.00228913	NA	NA	NA	NA
rs1345509	7	127426650	+	C	T	2385	-0.23908	0.076359	9.80312	0.00174216	0.00228963	NA	NA	NA	NA
rs262434	11	36005121	-	A	G	2385	0.232355	0.0742178	9.80142	0.00174377	0.00229165	NA	NA	NA	NA
rs4707030	6	84792906	+	A	C	2382	-0.261243	0.0834776	9.79372	0.00175109	0.00230081	NA	NA	NA	NA
rs1202422	7	148538803	+	C	T	2373	0.333197	0.106486	9.79072	0.00175395	0.00230439	NA	NA	NA	NA
rs1036640	4	94836188	+	C	T	2380	0.23956	0.0765713	9.78809	0.00175645	0.00230752	NA	NA	NA	NA
rs2234978	10	90761809	-	A	G	2380	-0.247234	0.0790461	9.7826	0.00176171	0.0023141	NA	NA	NA	NA
rs7776079	6	12927558	-	C	T	2384	-0.235866	0.0754341	9.77678	0.0017673	0.00232109	NA	NA	NA	NA
rs10764444	10	24340727	+	A	G	2378	0.519976	0.166305	9.77594	0.0017681	0.00232209	NA	NA	NA	NA
rs10874974	1	96214902	-	A	G	2378	-0.272688	0.0872179	9.77512	0.0017689	0.00232309	NA	NA	NA	NA
rs8049617	16	50298642	-	C	T	2382	-0.250429	0.0801222	9.76932	0.00177448	0.00233007	NA	NA	NA	NA
rs3134337	8	110779780	-	A	G	2383	0.414706	0.132704	9.76584	0.00177784	0.00233428	NA	NA	NA	NA
rs1607063	4	97649908	-	G	T	2385	0.268916	0.086105	9.75386	0.00178946	0.00234881	NA	NA	NA	NA
rs13408475	2	212087483	+	A	G	2385	0.326535	0.104565	9.75174	0.00179153	0.0023514	NA	NA	NA	NA
rs7833271	8	59259287	+	A	T	2378	-0.239849	0.0768366	9.74406	0.00179903	0.00236077	NA	NA	NA	NA
rs9896174	17	47286597	+	A	C	2385	-0.371184	0.118994	9.73031	0.00181254	0.00237764	NA	NA	NA	NA
rs6533680	4	114529026	-	A	G	2383	0.232938	0.0746862	9.72747	0.00181534	0.00238115	NA	NA	NA	NA
rs9332441	12	47357512	-	A	G	2377	-0.284794	0.0913193	9.72603	0.00181677	0.00238293	NA	NA	NA	NA
rs17367664	1	42366255	-	C	T	2381	0.544854	0.174721	9.72456	0.00181821	0.00238474	NA	NA	NA	NA
rs7082661	10	88365476	-	C	T	2379	0.251269	0.0805756	9.72456	0.00181822	0.00238475	NA	NA	NA	NA
rs11666622	19	14691568	-	A	C	2384	-0.238764	0.0765659	9.72449	0.00181829	0.00238483	NA	NA	NA	NA
rs41419846	6	48867259	+	A	G	2378	-0.380342	0.121978	9.72263	0.00182013	0.00238713	NA	NA	NA	NA
rs9550760	13	21194721	+	A	G	2376	-0.301907	0.0968953	9.70825	0.00183442	0.00240499	NA	NA	NA	NA
rs16866649	2	226136470	+	G	T	2385	-0.366454	0.11762	9.70683	0.00183584	0.00240676	NA	NA	NA	NA
rs16526	17	34575198	-	G	T	2384	-0.463023	0.148641	9.70352	0.00183916	0.00241089	NA	NA	NA	NA
rs2309573	4	182851553	+	G	T	2385	0.234461	0.0752674	9.70348	0.00183919	0.00241094	NA	NA	NA	NA
rs6866664	5	178835077	-	C	T	2384	-0.371343	0.119228	9.7005	0.00184218	0.00241467	NA	NA	NA	NA
rs41323547	6	48869002	+	G	T	2381	0.380676	0.122228	9.69992	0.00184276	0.00241539	NA	NA	NA	NA
rs16983776	20	58314191	+	G	T	2385	0.40799	0.131011	9.69802	0.00184467	0.00241778	NA	NA	NA	NA
rs7234617	18	55321217	-	A	T	2381	-0.280233	0.0900025	9.6946	0.0018481	0.00242206	NA	NA	NA	NA
rs4352137	18	65409687	-	C	T	2383	0.462086	0.148487	9.68432	0.00185847	0.002435	NA	NA	NA	NA
rs6728854	2	34126640	-	G	T	2384	-0.296848	0.0954308	9.67588	0.00186703	0.00244568	NA	NA	NA	NA
rs10916983	1	21615324	-	A	G	2383	-0.339355	0.109108	9.67368	0.00186926	0.00244847	NA	NA	NA	NA
rs852017	20	17025748	-	C	T	2381	-0.278509	0.089553	9.67207	0.0018709	0.00245051	NA	NA	NA	NA
rs162999	6	155761226	+	G	T	2385	0.279577	0.0899136	9.66833	0.00187472	0.00245527	NA	NA	NA	NA
rs7567093	2	31745237	-	C	T	2377	0.397512	0.127845	9.66797	0.00187508	0.00245573	NA	NA	NA	NA
rs9322517	6	155738642	-	A	T	2379	0.270162	0.0868942	9.66645	0.00187663	0.00245766	NA	NA	NA	NA
rs2218741	4	61731879	+	A	G	2375	-0.237858	0.0765053	9.66614	0.00187695	0.00245806	NA	NA	NA	NA
rs11628742	14	49584825	+	C	T	2385	-0.232893	0.0749207	9.66294	0.00188023	0.00246215	NA	NA	NA	NA
rs12642154	4	92449994	+	C	T	2383	0.286799	0.0922705	9.66116	0.00188205	0.00246442	NA	NA	NA	NA
rs17621204	7	11322531	+	A	G	2380	0.281831	0.0907179	9.65143	0.00189205	0.00247688	NA	NA	NA	NA
rs1545074	4	133813509	-	A	G	2376	0.318188	0.102452	9.64558	0.00189808	0.00248441	NA	NA	NA	NA
rs2443578	8	99302132	+	A	G	2373	0.481193	0.15496	9.64278	0.00190097	0.00248801	NA	NA	NA	NA
rs2978341	8	2716298	+	G	T	2384	-0.263135	0.0847493	9.64013	0.00190372	0.00249143	NA	NA	NA	NA
rs162998	6	155760769	-	C	T	2385	0.279033	0.0898922	9.63535	0.00190867	0.00249762	NA	NA	NA	NA
rs2382439	9	14130129	+	A	T	2385	-0.300812	0.0969149	9.63404	0.00191004	0.00249931	NA	NA	NA	NA
rs4663357	2	234769706	-	C	G	2385	0.30737	0.09904	9.63167	0.00191251	0.0025024	NA	NA	NA	NA
rs12645490	4	107498931	-	A	T	2385	0.300273	0.0967678	9.62878	0.00191552	0.00250614	NA	NA	NA	NA
rs17608329	4	44627196	+	A	G	2385	0.444754	0.143357	9.62509	0.00191937	0.00251095	NA	NA	NA	NA
rs6892856	5	4834387	+	C	G	2379	-0.275301	0.0887583	9.62049	0.00192418	0.00251694	NA	NA	NA	NA
rs4867298	5	31036042	+	C	T	2375	0.268983	0.0867226	9.62024	0.00192445	0.00251727	NA	NA	NA	NA
rs16958823	16	81482453	-	A	G	2379	0.377666	0.121777	9.61808	0.00192671	0.00252008	NA	NA	NA	NA
rs7193666	16	61429222	+	A	G	2380	0.332328	0.107179	9.61416	0.00193082	0.00252521	NA	NA	NA	NA
rs2083707	11	107571340	+	A	T	2370	0.243564	0.0785575	9.61281	0.00193225	0.00252699	NA	NA	NA	NA
rs9472551	6	12894258	+	A	C	2381	-0.234457	0.0756253	9.61148	0.00193364	0.00252873	NA	NA	NA	NA
rs4843107	15	84151512	+	C	T	2377	0.263347	0.0849706	9.60549	0.00193997	0.0025366	NA	NA	NA	NA
rs1991771	7	42492939	+	A	G	2380	0.512512	0.165376	9.60426	0.00194127	0.00253822	NA	NA	NA	NA
rs7026693	9	113045242	-	A	G	2385	0.260754	0.0841593	9.5997	0.0019461	0.00254424	NA	NA	NA	NA
rs2889307	4	188474188	+	C	T	2384	-0.252287	0.0814546	9.59311	0.00195309	0.00255295	NA	NA	NA	NA
rs7328260	13	24605521	+	A	G	2383	0.277996	0.0897629	9.59139	0.00195492	0.00255522	NA	NA	NA	NA
rs9438856	1	25093128	-	A	C	2378	0.32054	0.103504	9.59077	0.00195557	0.00255604	NA	NA	NA	NA
rs929051	6	36822469	-	C	T	2383	0.23344	0.0753895	9.58802	0.00195851	0.00255969	NA	NA	NA	NA
rs7738705	6	132603475	-	A	G	2375	0.251298	0.081157	9.58796	0.00195857	0.00255977	NA	NA	NA	NA
rs11044914	12	19913045	+	A	C	2385	0.532522	0.172011	9.58436	0.00196242	0.00256456	NA	NA	NA	NA
rs5768793	22	45241983	+	C	T	2384	0.232276	0.075028	9.5843	0.00196249	0.00256464	NA	NA	NA	NA
rs17625580	22	24525481	+	C	T	2381	0.349401	0.112875	9.58201	0.00196493	0.00256769	NA	NA	NA	NA
rs2256362	11	107937845	+	A	G	2383	-0.269232	0.0869799	9.58107	0.00196594	0.00256894	NA	NA	NA	NA
rs8027003	15	46434718	-	A	G	2385	-0.344676	0.111356	9.58057	0.00196647	0.0025696	NA	NA	NA	NA
rs7600152	2	226130559	-	C	T	2370	0.367168	0.118623	9.58054	0.0019665	0.00256964	NA	NA	NA	NA
rs9383760	6	155741424	+	A	G	2383	0.268587	0.0867784	9.5796	0.00196751	0.0025709	NA	NA	NA	NA
rs10742545	11	40616567	-	C	T	2383	-0.268745	0.0868295	9.57958	0.00196753	0.00257092	NA	NA	NA	NA
rs1805959	5	9287090	-	C	T	2382	0.301536	0.0974294	9.5785	0.00196869	0.00257237	NA	NA	NA	NA
rs10168587	2	118601194	-	A	G	2385	-0.315913	0.102089	9.57591	0.00197147	0.00257582	NA	NA	NA	NA
rs1504359	4	147714899	-	A	G	2370	-0.280021	0.0905127	9.57115	0.00197659	0.0025822	NA	NA	NA	NA
rs7973036	12	112502694	+	A	G	2385	-0.236098	0.0763464	9.5633	0.00198505	0.00259273	NA	NA	NA	NA
rs16948103	15	91835184	-	A	G	2371	-0.291109	0.0941529	9.55969	0.00198897	0.0025976	NA	NA	NA	NA
rs10034790	4	115053066	-	C	T	2375	0.289179	0.0935551	9.55428	0.00199484	0.0026049	NA	NA	NA	NA
rs17800411	8	116326933	-	A	G	2385	0.51308	0.166	9.55328	0.00199593	0.00260625	NA	NA	NA	NA
rs1147027	11	104109472	-	G	T	2384	0.251259	0.0812981	9.55174	0.0019976	0.00260833	NA	NA	NA	NA
rs11151137	18	60507710	-	C	T	2381	0.324035	0.104863	9.54869	0.00200092	0.00261246	NA	NA	NA	NA
rs849080	7	156047209	+	A	C	2379	-0.316765	0.102512	9.54835	0.00200129	0.00261292	NA	NA	NA	NA
rs11854890	15	50354923	-	C	T	2377	0.266661	0.0863125	9.54489	0.00200507	0.00261762	NA	NA	NA	NA
rs273782	12	59353980	+	A	T	2380	-0.304837	0.098689	9.54111	0.0020092	0.00262275	NA	NA	NA	NA
rs6811915	4	17852412	-	A	C	2380	0.253003	0.0819459	9.5323	0.00201887	0.00263478	NA	NA	NA	NA
rs10920236	1	199950844	-	C	T	2385	-0.233313	0.0755979	9.52486	0.00202707	0.00264497	NA	NA	NA	NA
rs7862812	9	32691552	+	G	T	2382	0.23943	0.0775985	9.52033	0.00203208	0.00265119	NA	NA	NA	NA
rs10783030	1	96214722	-	C	T	2385	0.268775	0.0871146	9.51907	0.00203348	0.00265294	NA	NA	NA	NA
rs4900453	14	99585531	-	C	T	2385	-0.288441	0.0935175	9.51321	0.00203997	0.00266101	NA	NA	NA	NA
rs10850194	12	112609074	-	A	C	2382	-0.269859	0.0875144	9.50858	0.00204513	0.00266741	NA	NA	NA	NA
rs3778679	7	80255203	+	C	G	2372	0.579716	0.188006	9.50792	0.00204587	0.00266833	NA	NA	NA	NA
rs17142726	6	6942664	+	C	T	2373	0.453972	0.147237	9.50656	0.00204739	0.00267022	NA	NA	NA	NA
rs7654065	4	136731472	-	G	T	2383	0.276099	0.0895649	9.50285	0.00205153	0.00267537	NA	NA	NA	NA
rs17711743	16	77996536	-	C	T	2384	-0.363229	0.117858	9.49831	0.00205662	0.00268168	NA	NA	NA	NA
rs9828140	3	79687532	+	C	T	2384	0.308029	0.0999484	9.49799	0.00205697	0.00268212	NA	NA	NA	NA
rs7738571	6	25674482	+	C	T	2384	-0.341162	0.110703	9.49736	0.00205768	0.002683	NA	NA	NA	NA
rs2273203	20	10795669	-	A	G	2382	0.312264	0.101339	9.49496	0.00206037	0.00268634	NA	NA	NA	NA
rs10490866	3	174685800	-	A	G	2381	0.298332	0.096818	9.49484	0.0020605	0.0026865	NA	NA	NA	NA
rs11725743	4	92450337	-	A	G	2384	-0.284334	0.0922842	9.49302	0.00206255	0.00268905	NA	NA	NA	NA
rs10258186	7	42495838	-	C	T	2385	0.509367	0.165345	9.49029	0.00206563	0.00269287	NA	NA	NA	NA
rs11043288	12	120935570	-	C	T	2382	0.231818	0.0752852	9.48148	0.00207557	0.00270521	NA	NA	NA	NA
rs679857	21	39934150	-	A	C	2384	0.237632	0.0771803	9.47976	0.00207751	0.00270762	NA	NA	NA	NA
rs10773541	12	127477791	+	A	G	2385	0.248095	0.0805873	9.47768	0.00207987	0.00271056	NA	NA	NA	NA
rs4619191	12	91789210	-	C	T	2380	0.231042	0.075088	9.46765	0.00209127	0.0027247	NA	NA	NA	NA
rs2669203	13	82605639	+	A	T	2385	0.25853	0.0840315	9.46534	0.00209391	0.00272798	NA	NA	NA	NA
rs906902	11	34736854	+	A	G	2375	-0.232201	0.075481	9.46348	0.00209603	0.00273061	NA	NA	NA	NA
rs384821	5	33615938	-	C	T	2384	-0.290746	0.0945445	9.45705	0.00210339	0.00273975	NA	NA	NA	NA
rs10957646	8	74270037	-	A	G	2383	0.312844	0.101739	9.45548	0.00210519	0.00274198	NA	NA	NA	NA
rs11443	16	80588949	+	C	T	2385	0.240419	0.0782378	9.44289	0.00211969	0.00275997	NA	NA	NA	NA
rs6536720	4	164474879	-	A	T	2383	-0.443173	0.144222	9.44248	0.00212017	0.00276056	NA	NA	NA	NA
rs235018	20	47653509	+	A	G	2385	0.307909	0.100204	9.44216	0.00212054	0.00276101	NA	NA	NA	NA
rs2227869	13	102313086	-	C	G	2385	0.530082	0.17251	9.44181	0.00212094	0.00276151	NA	NA	NA	NA
rs821736	5	111695401	-	C	T	2378	0.308902	0.100566	9.43494	0.0021289	0.00277139	NA	NA	NA	NA
rs6836534	4	188467695	-	A	G	2380	0.252901	0.0823469	9.43202	0.00213229	0.00277559	NA	NA	NA	NA
rs3887358	16	80694067	-	A	G	2376	0.363311	0.118304	9.43098	0.0021335	0.00277709	NA	NA	NA	NA
rs949774	10	36342778	+	A	G	2385	0.31047	0.101107	9.42931	0.00213545	0.00277951	NA	NA	NA	NA
rs9867336	3	44585462	+	C	T	2379	0.240686	0.0783936	9.42629	0.00213897	0.00278387	NA	NA	NA	NA
rs1017998	5	79298967	+	A	G	2385	-0.23671	0.0771517	9.41331	0.00215416	0.00280269	NA	NA	NA	NA
rs11752678	6	23235165	-	A	G	2376	-0.232808	0.0758888	9.41108	0.00215678	0.00280594	NA	NA	NA	NA
rs17598561	15	82999610	-	A	G	2383	-0.438406	0.142919	9.40971	0.00215839	0.00280794	NA	NA	NA	NA
rs6689888	1	53393421	-	A	G	2383	0.299286	0.0975663	9.40967	0.00215844	0.002808	NA	NA	NA	NA
rs197586	21	18246841	-	A	G	2385	-0.245723	0.0801179	9.40661	0.00216205	0.00281248	NA	NA	NA	NA
rs2837006	21	39694306	-	A	G	2383	-0.241348	0.0787306	9.39726	0.0021731	0.00282617	NA	NA	NA	NA
rs1339237	9	77932971	-	C	T	2382	0.236547	0.0771792	9.39361	0.00217743	0.00283153	NA	NA	NA	NA
rs6577774	8	135828187	+	C	T	2385	-0.244532	0.0797928	9.39172	0.00217968	0.00283432	NA	NA	NA	NA
rs991557	9	80480363	-	C	T	2385	-0.239548	0.0781702	9.39081	0.00218076	0.00283566	NA	NA	NA	NA
rs6558685	8	2584738	+	G	T	2384	-0.238395	0.0777972	9.38999	0.00218174	0.00283687	NA	NA	NA	NA
rs2873645	8	118584430	+	A	G	2385	0.274185	0.0894805	9.3892	0.00218267	0.00283803	NA	NA	NA	NA
rs11070591	15	45603666	+	A	G	2383	0.261153	0.0852301	9.38868	0.00218329	0.00283879	NA	NA	NA	NA
rs17247566	6	24558383	-	A	C	2383	0.264861	0.0864768	9.38072	0.00219279	0.00285055	NA	NA	NA	NA
rs9806705	15	36503939	+	A	T	2385	0.38976	0.127277	9.37763	0.00219649	0.00285514	NA	NA	NA	NA
rs6726169	2	112962482	+	A	G	2384	-0.298355	0.0974304	9.37732	0.00219687	0.00285561	NA	NA	NA	NA
rs603050	11	102185439	-	A	G	2385	0.271615	0.0887031	9.37625	0.00219815	0.00285719	NA	NA	NA	NA
rs10508824	10	36350756	-	A	C	2381	0.308584	0.100797	9.37251	0.00220264	0.00286275	NA	NA	NA	NA
rs10206904	2	228474098	+	C	G	2382	-0.356817	0.116654	9.35595	0.00222263	0.00288749	NA	NA	NA	NA
rs4506044	6	51482934	+	C	T	2375	0.325289	0.106352	9.35514	0.00222361	0.00288871	NA	NA	NA	NA
rs7339985	1	161212079	-	C	T	2385	-0.532256	0.174034	9.35344	0.00222568	0.00289126	NA	NA	NA	NA
rs11829822	12	97490987	-	A	G	2384	0.240491	0.0786648	9.34623	0.00223444	0.00290211	NA	NA	NA	NA
rs4843904	16	84677747	-	C	T	2384	-0.475895	0.155681	9.34436	0.00223673	0.00290493	NA	NA	NA	NA
rs10947658	6	37211231	+	A	G	2381	-0.305439	0.0999387	9.34075	0.00224114	0.0029104	NA	NA	NA	NA
rs4326608	1	89699777	+	A	T	2370	0.42258	0.13828	9.33895	0.00224334	0.00291312	NA	NA	NA	NA
rs1607066	4	97656451	-	A	T	2383	-0.263533	0.0862387	9.33822	0.00224424	0.00291422	NA	NA	NA	NA
rs13183818	5	66816346	-	A	G	2379	-0.236486	0.0774088	9.33321	0.00225037	0.00292182	NA	NA	NA	NA
rs2476619	13	50190232	-	A	G	2383	0.464201	0.151966	9.33079	0.00225335	0.0029255	NA	NA	NA	NA
rs267566	3	37549186	-	A	T	2385	-0.238195	0.0780335	9.31755	0.00226969	0.00294571	NA	NA	NA	NA
rs4934435	10	90766376	-	C	T	2382	0.240813	0.0788932	9.31713	0.00227021	0.00294635	NA	NA	NA	NA
rs9829938	3	178973936	+	C	T	2381	0.345101	0.11307	9.31539	0.00227237	0.00294902	NA	NA	NA	NA
rs17284774	8	74265051	+	A	C	2379	-0.320434	0.10502	9.30959	0.00227958	0.00295792	NA	NA	NA	NA
rs12960966	18	10192532	-	A	T	2379	0.279835	0.0917329	9.30577	0.00228433	0.0029638	NA	NA	NA	NA
rs17075033	18	61451163	-	A	G	2385	-0.326764	0.107118	9.30566	0.00228447	0.00296397	NA	NA	NA	NA
rs267541	3	37554738	+	A	G	2378	-0.230642	0.0756285	9.30048	0.00229094	0.00297196	NA	NA	NA	NA
rs10029578	4	92449015	+	A	G	2381	0.283248	0.0928946	9.2972	0.00229505	0.00297704	NA	NA	NA	NA
rs13218521	6	155775419	+	A	G	2385	0.280043	0.0918439	9.29716	0.00229509	0.0029771	NA	NA	NA	NA
rs237131	16	26547907	+	A	G	2385	0.242396	0.0795067	9.29489	0.00229794	0.00298062	NA	NA	NA	NA
rs2847288	18	12802896	-	C	G	2382	-0.314824	0.103287	9.29066	0.00230325	0.00298718	NA	NA	NA	NA
rs9357223	6	36780462	-	C	T	2385	-0.275497	0.0904045	9.28653	0.00230846	0.00299361	NA	NA	NA	NA
rs226921	6	3647702	+	A	T	2377	0.27989	0.0918736	9.28098	0.00231545	0.00300225	NA	NA	NA	NA
rs11709024	3	44702557	+	A	G	2385	-0.237769	0.0780503	9.2803	0.00231631	0.00300332	NA	NA	NA	NA
rs1445286	6	166402134	+	A	T	2379	-0.259301	0.0851261	9.27862	0.00231844	0.00300594	NA	NA	NA	NA
rs4620534	1	152417072	-	G	T	2384	0.341948	0.112261	9.27822	0.00231895	0.00300657	NA	NA	NA	NA
rs10466455	11	34737512	+	C	T	2384	-0.22825	0.0749435	9.27585	0.00232195	0.00301028	NA	NA	NA	NA
rs11881650	19	57141951	-	A	C	2385	-0.348484	0.114477	9.26675	0.00233352	0.00302456	NA	NA	NA	NA
rs2837007	21	39694354	+	C	T	2382	-0.239514	0.0787012	9.26189	0.00233971	0.00303221	NA	NA	NA	NA
rs4956093	4	108529657	+	A	C	2385	0.232535	0.0764083	9.2618	0.00233983	0.00303235	NA	NA	NA	NA
rs772605	1	86801257	+	A	G	2379	0.244114	0.0802138	9.26159	0.00234009	0.00303268	NA	NA	NA	NA
rs16889842	4	9481111	+	A	G	2381	0.852888	0.280255	9.26139	0.00234036	0.003033	NA	NA	NA	NA
rs2365682	14	77849439	-	C	T	2380	0.229709	0.0755477	9.24515	0.0023612	0.00305873	NA	NA	NA	NA
rs7420360	2	221621886	-	A	G	2377	-0.261279	0.0859325	9.24475	0.00236171	0.00305936	NA	NA	NA	NA
rs4772525	13	102510310	-	A	G	2384	0.255837	0.0841472	9.24372	0.00236305	0.00306101	NA	NA	NA	NA
rs835969	13	93578427	+	C	T	2383	0.228393	0.0751306	9.2413	0.00236617	0.00306487	NA	NA	NA	NA
rs12741968	1	58931650	+	G	T	2384	0.234823	0.0772491	9.24051	0.00236718	0.00306611	NA	NA	NA	NA
rs7526237	1	244964757	-	A	G	2380	-0.393934	0.129606	9.23842	0.00236989	0.00306945	NA	NA	NA	NA
rs6851935	4	130340961	-	C	T	2379	0.232106	0.0763645	9.23827	0.00237009	0.0030697	NA	NA	NA	NA
rs3775616	4	143200694	-	G	T	2385	-0.518358	0.170565	9.23586	0.00237321	0.00307354	NA	NA	NA	NA
rs6666998	1	237394890	+	A	G	2384	0.25589	0.0842351	9.22828	0.00238306	0.00308569	NA	NA	NA	NA
rs12440759	15	45591561	-	A	G	2384	-0.258224	0.0850129	9.22618	0.00238579	0.00308906	NA	NA	NA	NA
rs267529	3	37569739	+	C	T	2379	0.229344	0.0755135	9.22417	0.00238841	0.0030923	NA	NA	NA	NA
rs6025653	20	55613969	+	G	T	2384	-0.233658	0.07694	9.22265	0.00239039	0.00309474	NA	NA	NA	NA
rs1414355	1	89601304	+	A	T	2383	-0.34926	0.115011	9.22186	0.00239143	0.00309602	NA	NA	NA	NA
rs10519807	15	31373194	-	C	T	2382	0.228928	0.075389	9.22106	0.00239246	0.0030973	NA	NA	NA	NA
rs8059437	16	70673968	+	A	G	2383	-0.226082	0.0744678	9.21713	0.00239761	0.00310364	NA	NA	NA	NA
rs2811893	1	58934736	-	A	G	2385	-0.23421	0.0771566	9.21434	0.00240127	0.00310815	NA	NA	NA	NA
rs3761961	1	155763887	+	C	T	2382	0.308371	0.101596	9.21275	0.00240335	0.00311072	NA	NA	NA	NA
rs9423602	10	5386439	-	C	T	2369	-0.252007	0.0830399	9.20985	0.00240717	0.00311543	NA	NA	NA	NA
rs4889018	16	78330792	-	A	G	2385	-0.228024	0.0751713	9.20149	0.00241818	0.00312901	NA	NA	NA	NA
rs5029114	4	38379400	-	C	T	2378	-0.349161	0.115129	9.19771	0.00242319	0.00313517	NA	NA	NA	NA
rs26899	5	80396368	-	A	C	2384	0.261999	0.0863972	9.19603	0.00242541	0.00313791	NA	NA	NA	NA
rs13409573	2	118604875	+	A	G	2383	0.341048	0.112474	9.19441	0.00242755	0.00314055	NA	NA	NA	NA
rs12195685	6	130123951	-	C	T	2380	-0.44397	0.146424	9.19349	0.00242878	0.00314206	NA	NA	NA	NA
rs1667314	2	232116513	+	A	T	2379	0.271516	0.0895523	9.19258	0.00242999	0.00314355	NA	NA	NA	NA
rs2170771	12	93472788	-	A	G	2384	-0.229363	0.0756583	9.1904	0.00243288	0.00314712	NA	NA	NA	NA
rs9480528	6	151043253	-	A	C	2377	-0.327268	0.108034	9.17677	0.00245107	0.00316953	NA	NA	NA	NA
rs6092776	20	57368070	-	A	C	2385	-0.228916	0.0755719	9.1755	0.00245276	0.00317161	NA	NA	NA	NA
rs7538400	1	186568594	-	A	G	2381	-0.23389	0.0772161	9.17505	0.00245337	0.00317236	NA	NA	NA	NA
rs9977075	21	17132419	+	C	T	2384	-0.234372	0.0773822	9.17339	0.0024556	0.00317511	NA	NA	NA	NA
rs857120	1	56983987	-	A	G	2377	-0.426535	0.14088	9.16665	0.00246465	0.00318626	NA	NA	NA	NA
rs4415974	15	31372068	-	A	G	2383	0.238273	0.0787215	9.16141	0.00247172	0.00319496	NA	NA	NA	NA
rs13134991	4	112749579	+	G	T	2385	0.228247	0.0754312	9.15604	0.00247898	0.00320391	NA	NA	NA	NA
rs10920237	1	199950880	-	C	T	2384	0.228978	0.0756816	9.15393	0.00248184	0.00320743	NA	NA	NA	NA
rs1288367	1	53378472	+	C	T	2384	-0.310059	0.102493	9.15159	0.00248502	0.00321134	NA	NA	NA	NA
rs4791022	17	62288713	-	A	G	2375	0.245984	0.0813137	9.15139	0.00248529	0.00321167	NA	NA	NA	NA
rs10886387	10	85204001	+	C	G	2384	-0.265056	0.0876336	9.14818	0.00248966	0.00321705	NA	NA	NA	NA
rs155523	3	37534521	+	A	G	2382	-0.228793	0.0756483	9.14715	0.00249106	0.00321878	NA	NA	NA	NA
rs12673722	7	80247480	+	A	C	2383	0.574455	0.189942	9.14683	0.0024915	0.00321932	NA	NA	NA	NA
rs10925832	1	237387836	-	A	G	2385	0.325862	0.107757	9.14489	0.00249414	0.00322256	NA	NA	NA	NA
rs267564	3	37549441	-	G	T	2385	-0.235812	0.0779791	9.14486	0.00249418	0.00322261	NA	NA	NA	NA
rs16961883	17	42454424	-	A	G	2378	-0.340639	0.112651	9.14368	0.00249578	0.00322459	NA	NA	NA	NA
rs792387	17	52784443	+	C	G	2383	-0.231001	0.0764033	9.14125	0.0024991	0.00322867	NA	NA	NA	NA
rs4429669	3	44750329	+	A	G	2384	-0.226829	0.0750379	9.1377	0.00250395	0.00323464	NA	NA	NA	NA
rs1459994	10	60754174	-	A	C	2384	-0.233637	0.077327	9.12892	0.002516	0.00324946	NA	NA	NA	NA
rs1099941	2	176615566	+	A	C	2385	0.258445	0.0855436	9.12772	0.00251765	0.0032515	NA	NA	NA	NA
rs7513496	1	244973829	-	A	C	2382	-0.391286	0.129554	9.12196	0.00252559	0.00326126	NA	NA	NA	NA
rs4277891	5	34569545	+	A	C	2381	-0.263151	0.0871481	9.11787	0.00253124	0.00326821	NA	NA	NA	NA
rs17582497	7	13644705	-	A	G	2383	-0.364533	0.120724	9.1177	0.00253149	0.00326852	NA	NA	NA	NA
rs9659765	1	36538725	-	A	G	2385	0.330539	0.109471	9.11693	0.00253255	0.00326982	NA	NA	NA	NA
rs777507	3	127662182	+	A	G	2385	0.24629	0.081574	9.11572	0.00253422	0.00327187	NA	NA	NA	NA
rs7845232	8	74242150	+	A	G	2380	0.306637	0.101566	9.11482	0.00253547	0.00327341	NA	NA	NA	NA
rs3108855	8	110771989	-	C	G	2380	-0.400693	0.132738	9.11237	0.00253886	0.00327759	NA	NA	NA	NA
rs2515943	4	2994813	+	C	T	2371	-0.232806	0.0771258	9.11151	0.00254007	0.00327907	NA	NA	NA	NA
rs2285312	8	17931694	-	C	T	2383	0.358631	0.118817	9.1104	0.0025416	0.00328095	NA	NA	NA	NA
rs6505033	17	51505020	-	C	G	2380	-0.292858	0.0970281	9.11004	0.00254211	0.00328158	NA	NA	NA	NA
rs719508	3	65671543	+	A	G	2385	-0.570182	0.188924	9.10865	0.00254404	0.00328396	NA	NA	NA	NA
rs11646174	16	78327565	-	C	T	2384	0.228202	0.0756217	9.10635	0.00254723	0.00328788	NA	NA	NA	NA
rs7513064	1	25088618	+	A	G	2384	0.311306	0.103189	9.10143	0.00255409	0.00329632	NA	NA	NA	NA
rs10458603	1	25088752	-	A	T	2381	0.313711	0.104003	9.09852	0.00255817	0.00330133	NA	NA	NA	NA
rs12659849	5	170748847	-	A	C	2385	-0.932086	0.309087	9.09392	0.00256461	0.00330925	NA	NA	NA	NA
rs968147	6	51182626	-	C	T	2380	0.287143	0.0952515	9.08768	0.00257337	0.00332001	NA	NA	NA	NA
rs4707801	6	71148750	+	A	G	2379	-0.24463	0.0811496	9.08752	0.00257359	0.00332029	NA	NA	NA	NA
rs9393648	6	25627251	-	A	C	2385	-0.374648	0.124301	9.08446	0.0025779	0.00332559	NA	NA	NA	NA
rs16957974	15	44776510	-	A	G	2384	-0.535568	0.177706	9.08292	0.00258007	0.00332825	NA	NA	NA	NA
rs12508383	4	133824015	+	A	G	2377	-0.308392	0.102362	9.0768	0.00258873	0.00333889	NA	NA	NA	NA
rs10850155	12	112474952	-	G	T	2385	0.222791	0.0739556	9.07514	0.00259107	0.00334177	NA	NA	NA	NA
rs11737477	4	136740519	+	G	T	2384	0.26957	0.089494	9.07309	0.00259399	0.00334535	NA	NA	NA	NA
rs606118	15	48442463	-	A	G	2383	0.23095	0.0766845	9.07032	0.00259791	0.00335017	NA	NA	NA	NA
rs10057017	5	31090357	+	A	G	2380	-0.25371	0.0842601	9.06629	0.00260365	0.00335722	NA	NA	NA	NA
rs7234324	18	61515558	+	A	G	2378	-0.321956	0.106932	9.06519	0.00260522	0.00335915	NA	NA	NA	NA
rs11151512	18	65409972	-	A	G	2375	-0.445273	0.147896	9.06434	0.00260642	0.00336062	NA	NA	NA	NA
rs6908127	6	151045450	-	C	T	2385	0.3246	0.107821	9.06338	0.00260779	0.00336231	NA	NA	NA	NA
rs2844357	3	37566591	+	A	G	2383	0.227288	0.0755055	9.06138	0.00261065	0.00336582	NA	NA	NA	NA
rs7740530	6	123232539	+	C	T	2381	-0.222566	0.0739621	9.05527	0.00261938	0.00337654	NA	NA	NA	NA
rs835981	13	93588673	-	A	G	2385	0.226789	0.0753716	9.05372	0.00262161	0.00337927	NA	NA	NA	NA
rs10836304	11	34750600	-	C	T	2385	-0.225485	0.0749428	9.05261	0.00262319	0.00338122	NA	NA	NA	NA
rs9872559	3	163898219	+	A	T	2372	0.258072	0.0857829	9.05067	0.00262598	0.00338464	NA	NA	NA	NA
rs7796377	7	36754269	-	C	T	2382	-0.464687	0.154469	9.04982	0.00262721	0.00338616	NA	NA	NA	NA
rs34247980	6	165531846	+	A	G	2381	-0.444286	0.147689	9.04961	0.00262751	0.00338652	NA	NA	NA	NA
rs7816670	8	19678836	+	C	G	2384	0.228979	0.0761388	9.04439	0.00263502	0.00339574	NA	NA	NA	NA
rs2054505	4	136723371	-	A	G	2376	-0.271513	0.0903037	9.04005	0.00264128	0.00340343	NA	NA	NA	NA
rs754814	17	4603783	-	A	G	2384	0.24006	0.0798441	9.0397	0.00264179	0.00340405	NA	NA	NA	NA
rs41475545	9	26742499	-	A	G	2377	0.420085	0.13974	9.03725	0.00264533	0.0034084	NA	NA	NA	NA
rs4936387	11	116940370	-	A	G	2384	-0.448838	0.149341	9.03273	0.00265188	0.00341644	NA	NA	NA	NA
rs7305127	12	91791529	+	A	G	2385	0.224769	0.074793	9.03132	0.00265392	0.00341895	NA	NA	NA	NA
rs17700569	12	22130082	+	C	T	2384	0.618926	0.206045	9.02304	0.00266597	0.00343373	NA	NA	NA	NA
rs3772891	3	81859450	-	A	G	2381	-0.249837	0.0832052	9.01596	0.00267633	0.00344644	NA	NA	NA	NA
rs453114	20	6327635	-	A	C	2372	0.25029	0.0834086	9.00464	0.00269296	0.00346683	NA	NA	NA	NA
rs2134631	12	59327013	+	C	T	2375	0.296248	0.0987273	9.00402	0.00269387	0.00346795	NA	NA	NA	NA
rs495366	11	102200318	-	C	T	2381	-0.27105	0.0903309	9.0038	0.00269419	0.00346834	NA	NA	NA	NA
rs11125813	2	59844551	-	C	T	2385	-0.289278	0.0964101	9.00298	0.0026954	0.00346983	NA	NA	NA	NA
rs7197601	16	80468686	-	G	T	2384	-0.229513	0.0764938	9.00245	0.00269618	0.00347078	NA	NA	NA	NA
rs7316512	12	27628793	+	A	G	2385	0.41707	0.139013	9.00135	0.00269781	0.00347278	NA	NA	NA	NA
rs12320516	12	59511033	+	C	T	2381	0.287757	0.0959124	9.00122	0.00269799	0.00347301	NA	NA	NA	NA
rs2034611	3	62519725	-	A	G	2380	-0.370705	0.123586	8.99747	0.00270353	0.0034798	NA	NA	NA	NA
rs11102372	1	112386302	-	A	T	2377	0.228807	0.0762813	8.99707	0.00270412	0.00348053	NA	NA	NA	NA
rs9296495	6	12973635	+	A	G	2385	-0.2261	0.0753911	8.99412	0.0027085	0.00348589	NA	NA	NA	NA
rs7780106	7	16821067	-	A	G	2385	0.316185	0.105438	8.99265	0.00271068	0.00348857	NA	NA	NA	NA
rs10136119	14	94334736	-	C	T	2381	-0.361917	0.120689	8.99249	0.00271091	0.00348885	NA	NA	NA	NA
rs7322803	13	43497285	-	C	T	2382	-0.26638	0.0888514	8.98826	0.00271719	0.00349655	NA	NA	NA	NA
rs7182577	15	84149971	+	G	T	2371	0.254721	0.0849674	8.98723	0.00271872	0.00349843	NA	NA	NA	NA
rs10988805	9	97416547	+	A	T	2380	-0.356039	0.118765	8.98704	0.00271901	0.00349878	NA	NA	NA	NA
rs11127383	2	3182859	+	A	G	2378	0.603997	0.201491	8.98584	0.0027208	0.00350098	NA	NA	NA	NA
rs8141816	22	19704550	-	C	T	2383	-0.242618	0.0809366	8.98577	0.0027209	0.00350109	NA	NA	NA	NA
rs4298297	5	40197785	-	A	C	2385	0.381197	0.127173	8.98489	0.00272221	0.00350271	NA	NA	NA	NA
rs10491482	5	39537968	+	A	G	2382	0.496297	0.165627	8.97879	0.00273131	0.00351385	NA	NA	NA	NA
rs1488209	3	26831534	-	A	C	2373	0.293284	0.0978862	8.97705	0.00273392	0.00351706	NA	NA	NA	NA
rs5749698	22	32659734	+	G	T	2378	-0.281051	0.0938049	8.97674	0.00273438	0.00351762	NA	NA	NA	NA
rs156477	5	8778777	+	C	T	2370	-0.302474	0.100965	8.97502	0.00273696	0.00352078	NA	NA	NA	NA
rs6938035	6	128871092	+	C	T	2384	0.229378	0.0765758	8.97264	0.00274053	0.00352515	NA	NA	NA	NA
rs2209485	10	20945198	-	A	G	2372	-0.30235	0.100963	8.96804	0.00274743	0.0035336	NA	NA	NA	NA
rs2180445	20	16236999	-	C	T	2374	-0.273052	0.0911802	8.96786	0.0027477	0.00353394	NA	NA	NA	NA
rs12451720	17	4593229	-	A	G	2377	0.235686	0.0787048	8.96735	0.00274847	0.00353489	NA	NA	NA	NA
rs1979803	12	91776622	+	G	T	2385	-0.22397	0.0748116	8.96277	0.00275537	0.00354333	NA	NA	NA	NA
rs6603910	1	18985645	-	C	T	2378	-0.483005	0.161365	8.95949	0.00276032	0.0035494	NA	NA	NA	NA
rs4673053	2	223795951	+	C	T	2381	0.250927	0.0838382	8.95801	0.00276256	0.00355214	NA	NA	NA	NA
rs335419	6	155716021	+	G	T	2380	-0.251404	0.0840155	8.95419	0.00276834	0.00355922	NA	NA	NA	NA
rs10764066	10	36307102	-	A	G	2379	0.422854	0.141332	8.95164	0.00277221	0.00356397	NA	NA	NA	NA
rs6501801	17	70958625	-	A	G	2385	-0.312794	0.104556	8.94982	0.00277496	0.00356734	NA	NA	NA	NA
rs11736131	4	10571494	+	A	C	2384	-0.278399	0.0930676	8.94824	0.00277737	0.00357029	NA	NA	NA	NA
rs16953404	15	57051456	+	A	G	2380	0.513557	0.171713	8.94483	0.00278256	0.00357664	NA	NA	NA	NA
rs2332676	14	25724170	-	A	G	2383	0.226281	0.0756597	8.94472	0.00278272	0.00357684	NA	NA	NA	NA
rs12616360	2	221536709	+	A	G	2383	-0.22423	0.0749813	8.94299	0.00278537	0.00358008	NA	NA	NA	NA
rs4820279	22	35996732	+	C	T	2384	0.284885	0.0952668	8.94241	0.00278625	0.00358116	NA	NA	NA	NA
rs12500557	4	130271198	-	C	T	2380	0.245297	0.0820469	8.93837	0.00279241	0.0035887	NA	NA	NA	NA
rs11710959	3	44649668	-	A	G	2384	-0.234379	0.0784061	8.93587	0.00279625	0.0035934	NA	NA	NA	NA
rs17431095	15	48448741	+	A	G	2377	0.229739	0.0768596	8.93456	0.00279824	0.00359584	NA	NA	NA	NA
rs54211	22	38017430	+	A	G	2385	-0.340997	0.114149	8.92385	0.00281471	0.00361599	NA	NA	NA	NA
rs17374896	13	22751700	-	A	C	2384	0.37436	0.125318	8.9238	0.00281479	0.00361609	NA	NA	NA	NA
rs2220327	13	63844699	-	A	G	2385	-0.229835	0.0769523	8.92048	0.00281991	0.00362236	NA	NA	NA	NA
rs17364464	7	22480578	-	C	T	2384	-0.30458	0.101987	8.91904	0.00282213	0.00362508	NA	NA	NA	NA
rs1928864	9	12229439	-	A	T	2385	0.28354	0.0949464	8.91806	0.00282365	0.00362694	NA	NA	NA	NA
rs7007866	8	126373029	+	A	G	2383	0.349196	0.116946	8.91591	0.00282698	0.00363101	NA	NA	NA	NA
rs3737443	11	89525014	-	C	T	2380	-0.685765	0.229669	8.91552	0.00282757	0.00363174	NA	NA	NA	NA
rs10486329	7	18960717	+	A	T	2383	0.229895	0.0770129	8.91113	0.00283438	0.00364007	NA	NA	NA	NA
rs17057051	8	27283471	-	C	T	2385	-0.234076	0.0784167	8.9104	0.00283551	0.00364145	NA	NA	NA	NA
rs7796749	7	16820971	-	C	T	2385	-0.314659	0.105423	8.90867	0.0028382	0.00364474	NA	NA	NA	NA
rs11727445	4	65337565	-	A	G	2379	-0.252852	0.0847199	8.90764	0.0028398	0.0036467	NA	NA	NA	NA
rs1481414	14	84243556	+	C	T	2384	0.249818	0.0837142	8.90529	0.00284345	0.00365117	NA	NA	NA	NA
rs7275482	21	42582769	-	A	G	2384	-0.259277	0.0868878	8.90451	0.00284467	0.00365266	NA	NA	NA	NA
rs4488449	16	25766153	-	A	G	2379	0.233512	0.078258	8.90351	0.00284623	0.00365457	NA	NA	NA	NA
rs10961727	9	14807223	+	A	G	2384	0.300771	0.100821	8.8995	0.00285249	0.00366222	NA	NA	NA	NA
rs10064975	5	79312971	+	A	G	2385	-0.229915	0.0770884	8.89525	0.00285913	0.00367035	NA	NA	NA	NA
rs3820901	2	209058553	+	A	G	2379	-0.238511	0.0799975	8.88922	0.00286859	0.00368191	NA	NA	NA	NA
rs6856408	4	107456317	-	C	T	2384	-0.289456	0.0970854	8.88912	0.00286875	0.00368211	NA	NA	NA	NA
rs256295	5	34712248	-	G	T	2381	-0.328925	0.11033	8.88799	0.00287053	0.00368429	NA	NA	NA	NA
rs13340226	4	37019015	-	C	T	2385	-0.237843	0.0798254	8.87762	0.00288688	0.00370427	NA	NA	NA	NA
rs816229	7	56180794	+	C	T	2375	-0.282453	0.0948035	8.87656	0.00288855	0.00370632	NA	NA	NA	NA
rs617931	18	74980676	+	C	T	2377	0.419688	0.140878	8.87497	0.00289108	0.0037094	NA	NA	NA	NA
rs883433	19	43898128	-	A	G	2385	-0.226724	0.0761088	8.87411	0.00289244	0.00371107	NA	NA	NA	NA
rs471976	3	171931631	+	C	T	2384	-0.280672	0.0942604	8.86623	0.00290495	0.00372636	NA	NA	NA	NA
rs1694594	1	218179051	-	A	G	2384	0.30023	0.100836	8.86502	0.00290688	0.00372872	NA	NA	NA	NA
rs13066043	3	76646675	-	A	G	2385	-0.229331	0.0770236	8.86496	0.00290697	0.00372884	NA	NA	NA	NA
rs4457887	13	82298113	-	C	T	2378	0.428369	0.143875	8.86471	0.00290736	0.00372931	NA	NA	NA	NA
rs7093468	10	8401173	-	A	T	2381	-0.527303	0.177115	8.86356	0.00290919	0.00373155	NA	NA	NA	NA
rs16944155	15	88651847	+	A	G	2385	0.374771	0.125883	8.86327	0.00290965	0.00373211	NA	NA	NA	NA
rs2891346	8	74252292	+	A	T	2385	-0.302792	0.101709	8.86286	0.00291031	0.00373292	NA	NA	NA	NA
rs346732	1	45357935	+	C	T	2384	0.331977	0.111517	8.86204	0.00291162	0.00373451	NA	NA	NA	NA
rs12918413	16	9325282	-	A	G	2385	-0.238414	0.080091	8.86129	0.00291282	0.00373598	NA	NA	NA	NA
rs6814539	4	187609569	+	A	C	2380	-0.23702	0.0796228	8.86128	0.00291283	0.00373599	NA	NA	NA	NA
rs8032357	15	46406111	+	A	G	2385	-0.332866	0.111822	8.86098	0.0029133	0.00373657	NA	NA	NA	NA
rs1340319	13	63848423	+	C	T	2385	0.22897	0.0769298	8.85865	0.00291704	0.00374114	NA	NA	NA	NA
rs4769188	13	21544210	-	C	T	2385	0.48304	0.1623	8.85784	0.00291832	0.00374271	NA	NA	NA	NA
rs975184	21	17130592	+	A	T	2379	-0.231533	0.0778168	8.85278	0.00292643	0.00375261	NA	NA	NA	NA
rs4768483	12	41717927	+	A	G	2376	0.23531	0.0790877	8.85242	0.002927	0.00375331	NA	NA	NA	NA
rs2223365	1	25078991	-	A	G	2374	0.30575	0.102766	8.85181	0.00292799	0.00375451	NA	NA	NA	NA
rs157266	13	102510500	+	A	G	2381	0.368438	0.123836	8.8518	0.002928	0.00375452	NA	NA	NA	NA
rs823026	3	196173874	-	C	G	2385	0.432651	0.145462	8.84654	0.00293645	0.00376484	NA	NA	NA	NA
rs7254567	19	10179080	+	A	G	2385	0.227372	0.0764578	8.84362	0.00294115	0.00377059	NA	NA	NA	NA
rs6590515	11	130238575	+	A	G	2385	0.230813	0.0776256	8.84119	0.00294507	0.00377538	NA	NA	NA	NA
rs6590518	11	130238740	+	C	T	2385	-0.230813	0.0776256	8.84119	0.00294507	0.00377538	NA	NA	NA	NA
rs708088	1	18684903	-	A	G	2385	0.224594	0.0755406	8.83964	0.00294757	0.00377843	NA	NA	NA	NA
rs2728140	4	178025710	+	C	G	2382	-0.227386	0.0764834	8.83878	0.00294896	0.00378012	NA	NA	NA	NA
rs502536	3	171932983	+	C	T	2385	0.280157	0.0942496	8.83577	0.00295383	0.00378608	NA	NA	NA	NA
rs2187966	22	23980648	+	C	T	2379	-0.311535	0.104806	8.83564	0.00295405	0.00378634	NA	NA	NA	NA
rs10435758	9	12896962	-	A	C	2385	0.228503	0.0768793	8.83413	0.00295649	0.00378932	NA	NA	NA	NA
rs13099191	3	76641716	+	C	G	2385	0.229218	0.0771245	8.83311	0.00295814	0.00379133	NA	NA	NA	NA
rs8025552	15	31368537	-	C	G	2384	0.253722	0.0853729	8.83232	0.00295941	0.00379289	NA	NA	NA	NA
rs10484630	6	133040041	+	C	G	2385	0.483994	0.162879	8.82979	0.00296352	0.00379791	NA	NA	NA	NA
rs490290	13	29583388	-	A	T	2385	-0.239165	0.08049	8.829	0.0029648	0.00379948	NA	NA	NA	NA
rs273845	12	59413144	-	A	C	2380	0.291449	0.0980881	8.82864	0.00296539	0.0038002	NA	NA	NA	NA
rs11574311	8	31096202	+	C	T	2381	-0.281532	0.094763	8.8263	0.00296919	0.00380484	NA	NA	NA	NA
rs4797509	18	11239982	+	A	G	2381	0.224249	0.0754854	8.82545	0.00297058	0.00380653	NA	NA	NA	NA
rs1852465	12	70211632	-	A	G	2380	0.227671	0.0766465	8.82334	0.00297402	0.00381073	NA	NA	NA	NA
rs6427383	1	155757797	+	A	T	2385	0.267577	0.0901098	8.81766	0.00298328	0.00382203	NA	NA	NA	NA
rs6928585	6	96055581	-	A	C	2385	0.334142	0.112544	8.81491	0.0029878	0.00382754	NA	NA	NA	NA
rs12464145	2	238191150	+	A	C	2384	-0.470407	0.158461	8.8126	0.00299157	0.00383215	NA	NA	NA	NA
rs703859	17	52792410	-	A	G	2380	0.230616	0.0776914	8.81114	0.00299398	0.00383508	NA	NA	NA	NA
rs10859386	12	91782584	+	C	T	2378	0.222544	0.0749918	8.80649	0.00300162	0.00384441	NA	NA	NA	NA
rs8107062	19	61725316	+	A	G	2384	-0.245969	0.0828875	8.8061	0.00300225	0.00384518	NA	NA	NA	NA
rs955436	8	70435751	-	C	T	2385	-0.234902	0.0791663	8.8043	0.00300522	0.0038488	NA	NA	NA	NA
rs10922988	1	88254594	-	C	T	2380	-0.298532	0.100614	8.80365	0.00300628	0.0038501	NA	NA	NA	NA
rs13142176	4	136736073	-	A	G	2380	0.26589	0.0896193	8.80243	0.00300829	0.00385255	NA	NA	NA	NA
rs2479328	9	251855	-	C	T	2379	-0.2285	0.0770255	8.80043	0.0030116	0.00385659	NA	NA	NA	NA
rs6756227	2	199475290	-	A	G	2383	0.944675	0.318449	8.80004	0.00301224	0.00385737	NA	NA	NA	NA
rs1409174	13	93736786	+	A	G	2385	0.229288	0.0773035	8.79759	0.00301629	0.00386231	NA	NA	NA	NA
rs6074259	20	11110761	-	C	T	2384	-0.223647	0.0754116	8.79531	0.00302006	0.00386691	NA	NA	NA	NA
rs17060993	8	26978029	+	A	T	2377	0.65289	0.220186	8.79229	0.00302507	0.00387302	NA	NA	NA	NA
rs17820651	2	108252867	-	A	G	2385	0.228166	0.0769573	8.79028	0.0030284	0.00387708	NA	NA	NA	NA
rs6567092	18	55322776	+	C	T	2372	0.260855	0.0879861	8.78965	0.00302944	0.00387836	NA	NA	NA	NA
rs9480531	6	151050191	+	C	T	2383	0.318773	0.107526	8.78888	0.00303072	0.00387992	NA	NA	NA	NA
rs463750	5	4330711	-	A	G	2385	0.309168	0.104288	8.78867	0.00303108	0.00388035	NA	NA	NA	NA
rs2157752	7	126259983	-	C	T	2380	0.230329	0.077695	8.78842	0.0030315	0.00388086	NA	NA	NA	NA
rs7240727	18	61500971	-	A	G	2381	0.318222	0.107365	8.78491	0.00303732	0.00388797	NA	NA	NA	NA
rs1388535	11	6899830	+	C	T	2382	-0.312097	0.10531	8.78294	0.00304061	0.00389197	NA	NA	NA	NA
rs1899979	10	60250641	-	A	G	2381	0.262878	0.0887151	8.7804	0.00304485	0.00389714	NA	NA	NA	NA
rs1202030	20	58748486	+	A	G	2382	-0.246438	0.0831912	8.77527	0.00305342	0.00390759	NA	NA	NA	NA
rs4076078	16	84683737	-	A	G	2376	-0.282474	0.0953643	8.77373	0.003056	0.00391073	NA	NA	NA	NA
rs664855	1	223486079	-	A	G	2383	0.258298	0.0872068	8.77285	0.00305748	0.00391254	NA	NA	NA	NA
rs10507239	12	112487350	+	C	T	2385	0.226083	0.0763352	8.77176	0.0030593	0.00391477	NA	NA	NA	NA
rs7129133	11	6880837	-	C	G	2385	-0.312727	0.105593	8.77129	0.00306008	0.00391572	NA	NA	NA	NA
rs7479713	11	6900632	-	A	C	2383	-0.310803	0.104972	8.76651	0.00306813	0.00392552	NA	NA	NA	NA
rs6580145	5	154507503	+	A	C	2385	0.272497	0.0920375	8.76587	0.0030692	0.00392684	NA	NA	NA	NA
rs6590517	11	130238715	+	C	T	2385	-0.229736	0.0776007	8.76452	0.00307147	0.0039296	NA	NA	NA	NA
rs363011	20	10165336	-	A	G	2384	0.362455	0.122439	8.76325	0.0030736	0.0039322	NA	NA	NA	NA
rs6093935	20	42176868	+	A	G	2384	-0.244073	0.0824527	8.76254	0.00307481	0.00393367	NA	NA	NA	NA
rs7976027	12	102087154	+	A	G	2377	-0.224266	0.0757779	8.75872	0.00308126	0.00394153	NA	NA	NA	NA
rs203202	4	108549067	-	C	T	2384	-0.226892	0.0766683	8.75808	0.00308234	0.00394285	NA	NA	NA	NA
rs10458565	1	60970588	+	C	T	2381	-0.249046	0.0841595	8.75695	0.00308425	0.00394517	NA	NA	NA	NA
rs4034	11	62376205	+	A	G	2385	-0.231425	0.0782068	8.75655	0.00308493	0.003946	NA	NA	NA	NA
rs7119425	11	130238395	+	C	T	2385	-0.229601	0.0775977	8.7549	0.00308771	0.0039494	NA	NA	NA	NA
rs7989554	13	24190270	+	G	T	2384	0.227525	0.0769086	8.75206	0.00309253	0.00395526	NA	NA	NA	NA
rs3769517	2	209035949	+	G	T	2379	-0.23165	0.078303	8.75202	0.00309259	0.00395533	NA	NA	NA	NA
rs4309873	4	42905245	+	A	G	2383	-0.268775	0.0908566	8.75114	0.00309409	0.00395717	NA	NA	NA	NA
rs10775225	15	33750357	-	C	T	2376	-0.227412	0.0768756	8.75086	0.00309456	0.00395774	NA	NA	NA	NA
rs545449	18	74916161	-	A	G	2380	0.40744	0.137747	8.74912	0.00309752	0.00396135	NA	NA	NA	NA
rs606979	17	14336115	+	C	T	2375	-0.246187	0.0832379	8.74761	0.00310009	0.00396448	NA	NA	NA	NA
rs9378819	6	3725260	-	A	C	2375	0.22009	0.0744203	8.74616	0.00310255	0.00396748	NA	NA	NA	NA
rs6532375	4	93694466	+	C	G	2382	-0.301635	0.102015	8.74244	0.00310888	0.00397518	NA	NA	NA	NA
rs11213434	11	109862633	+	C	T	2384	0.410414	0.138808	8.74211	0.00310944	0.00397587	NA	NA	NA	NA
rs17785249	15	22717548	-	A	G	2379	0.284647	0.0963066	8.73577	0.00312027	0.00398906	NA	NA	NA	NA
rs9898876	17	7467687	+	G	T	2385	0.269166	0.0910754	8.73452	0.00312241	0.00399167	NA	NA	NA	NA
rs772564	12	61593002	+	A	G	2383	0.229563	0.0776757	8.73437	0.00312268	0.00399199	NA	NA	NA	NA
rs7692855	4	136735906	-	A	G	2371	-0.267108	0.0903897	8.73245	0.00312596	0.00399599	NA	NA	NA	NA
rs4113946	12	47310287	-	A	G	2382	-0.269302	0.091153	8.72846	0.00313282	0.00400434	NA	NA	NA	NA
rs1513300	3	100797272	+	C	T	2385	0.254834	0.0862683	8.72593	0.00313715	0.00400962	NA	NA	NA	NA
rs6923592	6	8912429	-	A	G	2384	0.230023	0.0778741	8.72479	0.00313912	0.00401201	NA	NA	NA	NA
rs2332802	14	71682746	+	C	G	2377	-0.329236	0.111472	8.72331	0.00314168	0.00401513	NA	NA	NA	NA
rs4594045	12	91789367	-	C	T	2383	-0.221053	0.0748711	8.71694	0.00315267	0.00402852	NA	NA	NA	NA
rs8080525	17	76643611	-	A	G	2382	-0.397824	0.134762	8.71457	0.00315676	0.0040335	NA	NA	NA	NA
rs10025796	4	10582659	-	A	C	2385	-0.275201	0.0932447	8.71069	0.00316349	0.00404168	NA	NA	NA	NA
rs11834352	12	112607066	+	C	T	2384	0.261832	0.0887178	8.7101	0.00316451	0.00404293	NA	NA	NA	NA
rs4770431	13	22793151	-	A	C	2381	0.40251	0.136385	8.7101	0.00316451	0.00404293	NA	NA	NA	NA
rs223620	2	31883811	+	A	T	2372	-0.365462	0.12384	8.70891	0.00316659	0.00404546	NA	NA	NA	NA
rs1449432	14	84808250	+	C	T	2385	0.242386	0.0821438	8.70693	0.00317002	0.00404964	NA	NA	NA	NA
rs7848966	9	83345306	-	A	G	2384	-0.226087	0.0766258	8.70562	0.0031723	0.00405241	NA	NA	NA	NA
rs456741	5	4330513	+	A	G	2385	-0.30767	0.104277	8.70556	0.00317242	0.00405255	NA	NA	NA	NA
rs2015294	17	68578382	+	A	T	2381	-0.281014	0.0952477	8.70453	0.00317421	0.00405473	NA	NA	NA	NA
rs7842422	8	135833889	+	A	G	2383	0.233209	0.0790475	8.70393	0.00317525	0.004056	NA	NA	NA	NA
rs41345445	22	16486662	-	A	G	2370	-0.444289	0.150634	8.69933	0.00318327	0.00406576	NA	NA	NA	NA
rs2399399	3	113120594	-	C	T	2379	0.411609	0.139557	8.699	0.00318385	0.00406646	NA	NA	NA	NA
rs7159732	14	24259546	+	A	C	2385	-0.441612	0.149738	8.69795	0.00318568	0.0040687	NA	NA	NA	NA
rs16938580	8	74249204	+	A	G	2383	-0.302675	0.102632	8.69733	0.00318676	0.00407001	NA	NA	NA	NA
rs1554367	11	20732967	-	C	T	2384	-0.316763	0.107426	8.69451	0.0031917	0.00407601	NA	NA	NA	NA
rs4859487	4	78456979	-	C	T	2376	0.224671	0.0761966	8.69408	0.00319246	0.00407694	NA	NA	NA	NA
rs6501798	17	70956242	+	C	T	2380	0.309344	0.104915	8.69379	0.00319296	0.00407755	NA	NA	NA	NA
rs11208566	1	65231794	+	A	G	2385	-0.464543	0.157553	8.69361	0.00319327	0.00407793	NA	NA	NA	NA
rs11505418	7	18959774	-	A	G	2385	-0.227925	0.0773049	8.69303	0.00319429	0.00407917	NA	NA	NA	NA
rs7224597	17	49217802	-	A	C	2385	0.3355	0.113796	8.69215	0.00319584	0.00408106	NA	NA	NA	NA
rs7631385	3	31781075	+	C	T	2385	-0.260698	0.0884262	8.69189	0.0031963	0.00408161	NA	NA	NA	NA
rs9362482	6	89093239	-	A	G	2385	0.268646	0.0911407	8.68834	0.00320253	0.00408919	NA	NA	NA	NA
rs16863421	2	5210103	+	C	T	2384	-0.748265	0.25388	8.68668	0.00320544	0.00409273	NA	NA	NA	NA
rs4821197	22	32655300	-	A	G	2383	-0.232009	0.0787217	8.68602	0.00320659	0.00409414	NA	NA	NA	NA
rs7568542	2	20582722	-	A	G	2382	0.236774	0.0803447	8.68465	0.00320901	0.00409708	NA	NA	NA	NA
rs11629255	14	71670705	-	C	T	2384	-0.226323	0.076802	8.68385	0.00321041	0.00409879	NA	NA	NA	NA
rs1423987	16	63305742	+	C	T	2384	-0.232283	0.0788326	8.68211	0.00321349	0.00410253	NA	NA	NA	NA
rs1104529	3	104832914	+	G	T	2383	-0.298188	0.101209	8.68039	0.00321652	0.00410621	NA	NA	NA	NA
rs1346199	12	112484354	+	G	T	2383	0.218088	0.0740225	8.6803	0.00321668	0.00410641	NA	NA	NA	NA
rs1026161	4	27206431	-	A	C	2385	-0.297895	0.101123	8.67809	0.00322058	0.00411115	NA	NA	NA	NA
rs6015707	20	58287626	-	C	T	2376	-0.282138	0.095781	8.67686	0.00322276	0.0041138	NA	NA	NA	NA
rs2004205	9	92194350	-	A	G	2383	0.225857	0.0766878	8.67388	0.00322803	0.00412021	NA	NA	NA	NA
rs974548	7	105164846	+	A	G	2385	-0.264456	0.0898096	8.67083	0.00323345	0.0041268	NA	NA	NA	NA
rs12022529	1	18197844	-	A	G	2385	-0.25837	0.0877479	8.66982	0.00323523	0.00412896	NA	NA	NA	NA
rs1933566	1	207005293	-	A	G	2385	-0.267875	0.0909887	8.66742	0.00323949	0.00413414	NA	NA	NA	NA
rs6715590	2	62461602	-	A	G	2382	-0.269878	0.0916758	8.66615	0.00324175	0.00413689	NA	NA	NA	NA
rs6578793	11	6881438	+	C	T	2385	-0.310748	0.105577	8.66317	0.00324706	0.00414335	NA	NA	NA	NA
rs12592568	15	45651590	+	C	T	2382	-0.25297	0.0859519	8.66218	0.00324883	0.0041455	NA	NA	NA	NA
rs2148699	1	206334201	+	C	T	2385	0.225651	0.0766808	8.65966	0.00325332	0.00415096	NA	NA	NA	NA
rs2251589	14	53062680	-	C	T	2385	0.2226	0.0756491	8.65848	0.00325542	0.00415352	NA	NA	NA	NA
rs4609510	10	5330316	+	C	T	2376	0.279276	0.0949115	8.65823	0.00325588	0.00415407	NA	NA	NA	NA
rs12126111	1	206337728	+	A	G	2376	0.226051	0.0768404	8.65429	0.00326292	0.00416262	NA	NA	NA	NA
rs17380361	12	17267382	-	C	G	2375	-0.236689	0.0804595	8.65367	0.00326403	0.00416398	NA	NA	NA	NA
rs772604	1	86801443	-	A	G	2380	0.27206	0.0924915	8.65215	0.00326675	0.00416728	NA	NA	NA	NA
rs12483463	21	18279661	+	A	G	2385	0.224674	0.0763924	8.64975	0.00327106	0.00417252	NA	NA	NA	NA
rs1202001	20	58740936	+	A	G	2383	-0.24367	0.0828526	8.64954	0.00327144	0.00417299	NA	NA	NA	NA
rs12623931	2	7438397	+	A	C	2377	0.225054	0.0765236	8.64935	0.00327179	0.00417341	NA	NA	NA	NA
rs8053797	16	84081358	+	C	T	2385	0.223749	0.0760829	8.64866	0.00327301	0.0041749	NA	NA	NA	NA
rs250508	19	8240280	+	C	T	2376	-0.225822	0.0767882	8.64855	0.00327321	0.00417514	NA	NA	NA	NA
rs2505283	6	51183239	-	C	T	2378	0.281448	0.0957039	8.64841	0.00327347	0.00417545	NA	NA	NA	NA
rs6077697	20	10164048	+	A	G	2378	0.362421	0.123254	8.64612	0.00327759	0.00418046	NA	NA	NA	NA
rs12686565	9	106778973	-	G	T	2384	0.230229	0.0783111	8.6432	0.00328284	0.00418684	NA	NA	NA	NA
rs931671	17	8270690	+	A	G	2382	0.230863	0.0785268	8.64314	0.00328296	0.00418698	NA	NA	NA	NA
rs8032896	15	78358161	+	C	T	2384	-0.219516	0.0746757	8.64119	0.00328646	0.00419124	NA	NA	NA	NA
rs857123	1	56978254	-	C	T	2382	-0.407586	0.138655	8.64109	0.00328665	0.00419147	NA	NA	NA	NA
rs6548143	2	3221758	-	C	T	2384	0.736107	0.250414	8.64102	0.00328678	0.00419162	NA	NA	NA	NA
rs6667223	1	21961428	+	A	G	2381	0.230137	0.0783053	8.63752	0.0032931	0.00419931	NA	NA	NA	NA
rs2696141	9	132743920	-	G	T	2385	0.332003	0.112978	8.63571	0.00329637	0.00420327	NA	NA	NA	NA
rs3755326	2	241822555	-	C	T	2376	-0.439302	0.149509	8.63361	0.00330017	0.00420789	NA	NA	NA	NA
rs6857578	4	17829392	+	C	G	2381	0.239656	0.0815704	8.63204	0.00330302	0.00421136	NA	NA	NA	NA
rs10982776	9	117319731	-	C	T	2384	0.320641	0.109149	8.6297	0.00330726	0.00421651	NA	NA	NA	NA
rs6747765	2	153013242	-	A	G	2381	-0.241961	0.0823718	8.6285	0.00330944	0.00421915	NA	NA	NA	NA
rs10784062	12	59412679	-	C	T	2385	0.288174	0.0981371	8.62271	0.00331998	0.00423195	NA	NA	NA	NA
rs11203796	8	16567300	+	A	G	2379	0.222934	0.0759218	8.62221	0.00332088	0.00423305	NA	NA	NA	NA
rs558514	3	171892753	-	A	G	2381	0.264203	0.0899823	8.62106	0.00332298	0.0042356	NA	NA	NA	NA
rs834362	6	19084424	-	A	G	2377	0.248425	0.0846096	8.62089	0.00332329	0.00423598	NA	NA	NA	NA
rs17624303	2	104514850	+	C	T	2385	-0.258088	0.0879023	8.62056	0.0033239	0.00423672	NA	NA	NA	NA
rs9318214	13	73242394	-	A	C	2378	-0.227338	0.0774531	8.61519	0.0033337	0.00424862	NA	NA	NA	NA
rs155524	3	37537145	+	A	G	2385	-0.228762	0.0779923	8.60329	0.00335557	0.00427517	NA	NA	NA	NA
rs941853	10	116189165	+	A	G	2375	0.345529	0.117803	8.60317	0.00335578	0.00427542	NA	NA	NA	NA
rs1880242	7	22726132	-	A	C	2382	0.220362	0.0751472	8.59896	0.00336356	0.00428487	NA	NA	NA	NA
rs871625	9	108961052	+	A	G	2381	-0.303582	0.103535	8.5976	0.00336607	0.00428791	NA	NA	NA	NA
rs7252017	19	61791629	-	C	T	2379	-0.234363	0.0799402	8.59504	0.0033708	0.00429366	NA	NA	NA	NA
rs7530157	1	67794494	-	A	G	2385	0.228841	0.0780586	8.5946	0.00337161	0.00429464	NA	NA	NA	NA
rs2806948	13	52544076	-	C	T	2380	0.222162	0.0757973	8.59079	0.00337868	0.00430322	NA	NA	NA	NA
rs1856840	1	191077910	-	A	G	2385	-0.230374	0.0786014	8.59027	0.00337963	0.00430438	NA	NA	NA	NA
rs10519169	15	46452318	+	A	G	2385	-0.303384	0.10352	8.58889	0.0033822	0.00430749	NA	NA	NA	NA
rs17333820	5	113020008	+	A	G	2377	0.31208	0.106491	8.58826	0.00338337	0.00430892	NA	NA	NA	NA
rs12526735	6	73705543	+	A	T	2385	0.223859	0.0763956	8.58644	0.00338676	0.00431302	NA	NA	NA	NA
rs11590409	1	154634062	-	A	C	2377	0.270524	0.0923296	8.58479	0.00338982	0.00431674	NA	NA	NA	NA
rs343935	2	44844604	+	C	T	2383	0.308095	0.105167	8.58245	0.00339418	0.00432203	NA	NA	NA	NA
rs1202019	20	58744029	+	C	G	2384	0.243005	0.0829707	8.57791	0.00340265	0.0043323	NA	NA	NA	NA
rs6909046	6	67252166	+	C	T	2384	-0.311589	0.106393	8.57711	0.00340415	0.00433413	NA	NA	NA	NA
rs9318740	13	24189876	-	A	G	2385	-0.22529	0.0769259	8.57706	0.00340424	0.00433424	NA	NA	NA	NA
rs1426721	15	46457900	-	G	T	2374	0.306181	0.104564	8.57417	0.00340965	0.00434079	NA	NA	NA	NA
rs12112286	7	46191553	+	G	T	2375	-0.377087	0.128781	8.57398	0.00341001	0.00434123	NA	NA	NA	NA
rs11021059	11	94534611	+	A	C	2375	-0.333814	0.114008	8.5731	0.00341166	0.00434323	NA	NA	NA	NA
rs8048931	16	64073614	+	C	T	2385	-0.237051	0.0809645	8.5722	0.00341335	0.00434528	NA	NA	NA	NA
rs4869927	6	151042931	-	C	T	2382	-0.316469	0.108094	8.57151	0.00341463	0.00434684	NA	NA	NA	NA
rs7318329	13	60584545	+	C	T	2384	0.247019	0.0843809	8.56984	0.00341777	0.00435064	NA	NA	NA	NA
rs3786845	19	43886923	+	C	G	2377	0.224383	0.0766517	8.5691	0.00341915	0.00435232	NA	NA	NA	NA
rs2050243	9	133215393	-	C	T	2375	-0.223738	0.0764491	8.56513	0.00342663	0.00436139	NA	NA	NA	NA
rs2824050	21	17091368	-	C	G	2380	0.228033	0.0779463	8.55865	0.00343884	0.00437619	NA	NA	NA	NA
rs16960685	13	102341736	+	A	G	2384	0.540196	0.184653	8.55833	0.00343945	0.00437694	NA	NA	NA	NA
rs17318925	3	174661992	-	A	G	2380	-0.286073	0.0977927	8.55737	0.00344126	0.00437913	NA	NA	NA	NA
rs16861382	1	18197145	+	C	T	2385	-0.256718	0.0877593	8.55709	0.00344179	0.00437977	NA	NA	NA	NA
rs1962397	5	65803763	+	C	T	2384	-0.220285	0.0753089	8.55612	0.00344363	0.00438201	NA	NA	NA	NA
rs6550848	3	24120088	+	C	T	2385	-0.2208	0.0754868	8.5557	0.00344441	0.00438295	NA	NA	NA	NA
rs41442244	19	9167114	+	C	T	2368	0.229467	0.0784549	8.55465	0.00344641	0.00438537	NA	NA	NA	NA
rs9312704	4	59306056	-	A	G	2378	-0.233499	0.0798531	8.55041	0.00345445	0.00439512	NA	NA	NA	NA
rs10849124	12	4693176	-	C	T	2383	-0.358482	0.122601	8.54967	0.00345586	0.00439682	NA	NA	NA	NA
rs1122739	3	188551877	-	A	G	2385	-0.233387	0.0798183	8.54966	0.00345586	0.00439683	NA	NA	NA	NA
rs17025643	4	97699129	+	A	T	2385	-0.614608	0.210196	8.54965	0.00345589	0.00439686	NA	NA	NA	NA
rs9332600	1	167779537	+	C	T	2381	-0.259664	0.0888088	8.54891	0.00345729	0.00439857	NA	NA	NA	NA
rs8056945	16	78319568	+	C	T	2383	0.221206	0.0756619	8.54749	0.00346	0.00440185	NA	NA	NA	NA
rs1157836	9	117108543	-	A	G	2385	0.218203	0.0746366	8.54704	0.00346084	0.00440287	NA	NA	NA	NA
rs12642184	4	164531682	+	C	T	2383	0.236659	0.0809647	8.5439	0.00346683	0.00441012	NA	NA	NA	NA
rs7680803	4	10582113	+	C	G	2385	0.272588	0.0932575	8.5437	0.0034672	0.00441057	NA	NA	NA	NA
rs6079395	20	14275899	-	C	T	2385	0.22208	0.0759887	8.5412	0.00347197	0.00441635	NA	NA	NA	NA
rs9807741	18	33890825	-	C	T	2383	-0.232992	0.0797362	8.53829	0.00347752	0.00442308	NA	NA	NA	NA
rs17536548	9	73271600	-	C	T	2384	-0.460874	0.157724	8.53823	0.00347764	0.00442323	NA	NA	NA	NA
rs9369217	6	12391748	-	A	G	2383	-0.274422	0.0939299	8.53553	0.00348281	0.00442949	NA	NA	NA	NA
rs280548	3	194917382	+	A	G	2384	0.224467	0.0768415	8.53323	0.00348719	0.0044348	NA	NA	NA	NA
rs11736631	4	60238864	+	A	G	2382	0.25906	0.0887018	8.52975	0.00349388	0.00444291	NA	NA	NA	NA
rs6923574	6	114184709	-	C	T	2378	0.265347	0.0908676	8.52729	0.00349861	0.00444864	NA	NA	NA	NA
rs6931064	6	156367822	+	A	G	2384	-0.22094	0.0756649	8.52629	0.00350052	0.00445095	NA	NA	NA	NA
rs9332377	22	18335692	-	A	G	2381	-0.285779	0.0978728	8.5258	0.00350147	0.00445211	NA	NA	NA	NA
rs1383774	14	84233182	-	A	G	2385	-0.244757	0.0838342	8.52366	0.00350559	0.00445709	NA	NA	NA	NA
rs226918	6	3650354	-	C	T	2381	-0.282967	0.0969271	8.52276	0.00350732	0.00445919	NA	NA	NA	NA
rs7685220	4	97636614	+	C	T	2374	-0.240123	0.0822535	8.52234	0.00350812	0.00446016	NA	NA	NA	NA
rs11075221	16	13915294	-	G	T	2383	0.526126	0.180229	8.52172	0.00350932	0.00446161	NA	NA	NA	NA
rs10762277	10	70722514	+	A	G	2385	0.221226	0.0757835	8.52163	0.00350951	0.00446184	NA	NA	NA	NA
rs17633541	17	34583536	+	C	T	2382	0.446665	0.153013	8.52129	0.00351016	0.00446263	NA	NA	NA	NA
rs7654865	4	107498899	+	C	T	2379	0.279088	0.0956115	8.52042	0.00351183	0.00446465	NA	NA	NA	NA
rs7925793	11	123390292	+	C	G	2385	0.300722	0.103042	8.51724	0.00351797	0.00447209	NA	NA	NA	NA
rs267554	3	37551989	+	C	T	2383	-0.227358	0.0779049	8.51712	0.0035182	0.00447237	NA	NA	NA	NA
rs2873407	1	155959992	-	C	T	2384	0.427682	0.146553	8.51629	0.0035198	0.00447431	NA	NA	NA	NA
rs536091	3	171928764	-	C	T	2383	-0.274814	0.0941881	8.51304	0.00352611	0.00448194	NA	NA	NA	NA
rs2905318	7	22663178	-	A	C	2383	-0.22862	0.0783567	8.51288	0.00352641	0.00448231	NA	NA	NA	NA
rs2133487	4	133369379	+	C	G	2380	0.446176	0.152929	8.51198	0.00352815	0.00448442	NA	NA	NA	NA
rs4760464	12	91526833	+	C	T	2383	-0.239945	0.0822591	8.50854	0.00353484	0.00449252	NA	NA	NA	NA
rs1202021	20	58744481	-	A	T	2385	-0.241948	0.0829548	8.50667	0.00353847	0.00449692	NA	NA	NA	NA
rs12993413	2	31912914	-	C	T	2385	-0.38708	0.132722	8.50582	0.00354012	0.00449891	NA	NA	NA	NA
rs16829505	2	151671347	-	C	T	2384	-0.228439	0.0783353	8.50405	0.00354357	0.00450309	NA	NA	NA	NA
rs2327339	20	11095532	+	A	G	2374	0.221083	0.0758198	8.50244	0.0035467	0.00450688	NA	NA	NA	NA
rs11617789	13	75311839	-	C	G	2381	-0.320165	0.109816	8.50001	0.00355144	0.00451262	NA	NA	NA	NA
rs9562532	13	43497789	+	A	G	2383	0.24836	0.0851966	8.49805	0.00355527	0.00451726	NA	NA	NA	NA
rs10490358	2	31935601	-	C	G	2383	-0.404138	0.138657	8.49519	0.00356087	0.00452404	NA	NA	NA	NA
rs11854065	15	29664530	-	C	T	2384	0.262583	0.0900919	8.49497	0.0035613	0.00452455	NA	NA	NA	NA
rs2870749	4	95039535	-	C	T	2385	-0.217715	0.074706	8.49306	0.00356503	0.00452907	NA	NA	NA	NA
rs8018273	14	86867956	-	C	T	2385	-0.218273	0.0749022	8.49206	0.00356699	0.00453145	NA	NA	NA	NA
rs13042428	20	24342770	-	C	T	2385	-0.230429	0.07908	8.49064	0.00356979	0.00453483	NA	NA	NA	NA
rs17664308	1	198106621	+	C	T	2382	-0.2248	0.077166	8.48671	0.00357751	0.00454418	NA	NA	NA	NA
rs520536	7	83802374	+	C	G	2384	-0.216624	0.0743651	8.48543	0.00358003	0.00454723	NA	NA	NA	NA
rs187391	5	36775053	+	C	G	2385	-0.312109	0.107148	8.48486	0.00358113	0.00454857	NA	NA	NA	NA
rs12211268	6	123233389	+	C	G	2384	-0.217259	0.074594	8.48295	0.0035849	0.00455312	NA	NA	NA	NA
rs533709	11	82104086	-	A	G	2385	-0.219512	0.0753693	8.48257	0.00358566	0.00455404	NA	NA	NA	NA
rs2662234	5	172091278	+	C	T	2384	-0.234148	0.0803966	8.48214	0.00358649	0.00455505	NA	NA	NA	NA
rs10821371	9	92186124	+	C	T	2378	0.223881	0.0768864	8.47879	0.0035931	0.00456305	NA	NA	NA	NA
rs10516445	4	100743702	+	C	G	2384	-0.236787	0.0813472	8.47288	0.00360481	0.00457721	NA	NA	NA	NA
rs4429790	4	107329727	-	A	G	2385	0.282344	0.0970087	8.47103	0.00360847	0.00458164	NA	NA	NA	NA
rs10025712	4	10582606	-	A	C	2385	-0.27095	0.093107	8.46863	0.00361323	0.0045874	NA	NA	NA	NA
rs12693320	2	152874418	-	A	T	2382	-0.252142	0.0866584	8.46583	0.00361879	0.00459413	NA	NA	NA	NA
rs2392047	1	99729795	-	C	T	2378	-0.224791	0.0772598	8.46549	0.00361947	0.00459495	NA	NA	NA	NA
rs10506974	12	88510467	-	A	G	2376	-0.263362	0.0905306	8.46282	0.00362479	0.00460138	NA	NA	NA	NA
rs11622536	14	87879410	-	C	T	2382	-0.322305	0.110798	8.46195	0.00362654	0.0046035	NA	NA	NA	NA
rs822294	8	16561576	+	C	T	2383	-0.218372	0.0750695	8.46189	0.00362666	0.00460364	NA	NA	NA	NA
rs17523800	4	17803272	-	A	G	2379	-0.233366	0.0802415	8.45815	0.00363412	0.00461267	NA	NA	NA	NA
rs13101536	4	150514489	-	A	G	2382	-0.569943	0.19598	8.45743	0.00363555	0.00461439	NA	NA	NA	NA
rs7553758	1	206365192	+	A	G	2383	-0.217635	0.0748438	8.45562	0.00363918	0.00461879	NA	NA	NA	NA
rs2964139	5	5443365	-	C	T	2384	0.224336	0.0771498	8.45525	0.00363991	0.00461967	NA	NA	NA	NA
rs9924017	16	25756822	+	A	G	2384	0.217236	0.0747099	8.45486	0.0036407	0.00462062	NA	NA	NA	NA
rs6068154	20	50420798	-	C	T	2378	0.402458	0.138432	8.4522	0.00364603	0.00462707	NA	NA	NA	NA
rs16902508	8	129071415	-	C	T	2377	0.267738	0.0920965	8.45153	0.00364736	0.00462868	NA	NA	NA	NA
rs2065585	1	63186989	+	A	G	2385	-0.227915	0.0784101	8.44893	0.00365258	0.00463499	NA	NA	NA	NA
rs7761294	6	123232859	+	C	T	2381	0.217186	0.0747315	8.44607	0.00365832	0.00464194	NA	NA	NA	NA
rs2799341	13	52544727	-	A	G	2373	0.225119	0.0774639	8.44547	0.00365953	0.0046434	NA	NA	NA	NA
rs4528931	3	119822022	+	C	G	2385	0.234613	0.0807367	8.44425	0.00366199	0.00464637	NA	NA	NA	NA
rs2632594	3	41455686	+	A	G	2383	0.323335	0.111276	8.44313	0.00366425	0.0046491	NA	NA	NA	NA
rs772601	1	86804912	-	C	T	2385	-0.267861	0.092199	8.44045	0.00366965	0.00465562	NA	NA	NA	NA
rs12679540	8	74241500	-	C	T	2380	-0.294414	0.101348	8.43891	0.00367276	0.00465939	NA	NA	NA	NA
rs9992192	4	136658482	+	C	G	2376	-0.217076	0.0747274	8.43844	0.00367371	0.00466054	NA	NA	NA	NA
rs2399553	10	10800908	-	A	G	2383	-0.24467	0.0842288	8.438	0.00367461	0.00466162	NA	NA	NA	NA
rs2151208	13	29572906	-	A	G	2385	-0.262632	0.0904215	8.43628	0.00367807	0.00466581	NA	NA	NA	NA
rs7067945	10	36322755	-	C	T	2382	0.293699	0.101126	8.43483	0.00368101	0.00466936	NA	NA	NA	NA
rs6435200	2	155022650	+	C	T	2380	0.222529	0.0766327	8.43227	0.00368619	0.00467563	NA	NA	NA	NA
rs4645104	3	29390654	+	C	T	2384	0.233073	0.0802726	8.43039	0.00369001	0.00468024	NA	NA	NA	NA
rs1744500	6	165558263	-	G	T	2383	0.479679	0.165211	8.4299	0.00369102	0.00468145	NA	NA	NA	NA
rs10241976	7	81099833	-	A	C	2373	0.443846	0.152886	8.42806	0.00369474	0.00468595	NA	NA	NA	NA
rs6443502	3	178963690	+	C	T	2385	0.328047	0.112999	8.42804	0.00369479	0.00468601	NA	NA	NA	NA
rs10514206	18	71984454	-	C	T	2385	-0.357976	0.123315	8.42704	0.00369683	0.00468847	NA	NA	NA	NA
rs4277811	4	42903527	+	C	T	2376	-0.266847	0.0919269	8.42633	0.00369827	0.00469022	NA	NA	NA	NA
rs17155533	10	14671263	-	A	G	2384	0.270403	0.0931642	8.42412	0.00370275	0.00469564	NA	NA	NA	NA
rs7926527	11	8055765	+	C	T	2382	0.237945	0.0819883	8.42267	0.00370572	0.00469922	NA	NA	NA	NA
rs318427	6	2890330	-	C	T	2384	-0.272741	0.0939807	8.42214	0.00370679	0.00470051	NA	NA	NA	NA
rs2274890	20	25249022	-	C	T	2385	0.23539	0.0811106	8.42213	0.00370681	0.00470053	NA	NA	NA	NA
rs6755709	2	221552459	+	A	G	2385	-0.218292	0.0752219	8.42149	0.00370811	0.00470211	NA	NA	NA	NA
rs7007921	8	133125516	+	C	T	2382	-0.240165	0.0827595	8.42138	0.00370835	0.00470239	NA	NA	NA	NA
rs6812914	4	30266332	-	C	T	2384	-0.227088	0.0782539	8.4212	0.0037087	0.00470283	NA	NA	NA	NA
rs6499193	16	67284570	+	C	T	2385	0.224922	0.0775153	8.41958	0.00371201	0.00470682	NA	NA	NA	NA
rs7201437	16	67284631	+	A	C	2385	0.224846	0.0774948	8.41828	0.00371466	0.00471003	NA	NA	NA	NA
rs4147445	8	62477485	-	G	T	2384	0.255921	0.0882106	8.41722	0.00371683	0.00471265	NA	NA	NA	NA
rs2905306	7	22605343	+	C	T	2385	-0.240136	0.0827732	8.41659	0.00371812	0.0047142	NA	NA	NA	NA
rs1931080	1	63186732	+	G	T	2383	0.227455	0.0784088	8.41514	0.00372108	0.00471778	NA	NA	NA	NA
rs6434028	2	152996148	-	A	G	2380	-0.232636	0.0802029	8.41345	0.00372455	0.00472197	NA	NA	NA	NA
rs284392	7	121677567	-	A	G	2381	-0.231693	0.07988	8.413	0.00372548	0.00472309	NA	NA	NA	NA
rs688026	1	60360265	+	C	T	2385	-0.230826	0.0796125	8.40636	0.00373911	0.00473956	NA	NA	NA	NA
rs4698673	4	17818095	+	G	T	2379	-0.240012	0.082782	8.40612	0.00373961	0.00474016	NA	NA	NA	NA
rs2840811	6	133039960	-	C	T	2385	-0.218173	0.0752507	8.40582	0.00374022	0.0047409	NA	NA	NA	NA
rs6706370	2	182136165	+	A	T	2379	-0.262336	0.0904893	8.4047	0.00374252	0.00474368	NA	NA	NA	NA
rs7332470	13	62005531	-	A	G	2376	-0.398204	0.137392	8.40016	0.00375188	0.00475499	NA	NA	NA	NA
rs17666257	2	181140627	+	C	T	2381	-0.407866	0.140728	8.39992	0.00375238	0.00475558	NA	NA	NA	NA
rs6480793	10	77322187	-	C	G	2384	0.219327	0.0756789	8.3991	0.00375407	0.00475762	NA	NA	NA	NA
rs3766104	1	167755647	-	A	T	2378	0.418696	0.144472	8.39902	0.00375423	0.00475782	NA	NA	NA	NA
rs41342544	2	168928713	+	C	T	2378	0.273157	0.0942546	8.39886	0.00375456	0.00475821	NA	NA	NA	NA
rs1610265	3	100902882	+	C	T	2383	0.377175	0.130147	8.39878	0.00375473	0.00475843	NA	NA	NA	NA
rs1263118	2	191321438	+	A	T	2382	0.220653	0.0761423	8.3978	0.00375675	0.00476086	NA	NA	NA	NA
rs41341645	1	43760103	+	C	T	2385	-0.244492	0.0843735	8.3969	0.00375862	0.00476312	NA	NA	NA	NA
rs131838	22	35573166	+	C	T	2381	-0.426496	0.147206	8.39415	0.0037643	0.00476998	NA	NA	NA	NA
rs10948247	6	12894497	+	A	C	2380	-0.226143	0.0780599	8.3929	0.0037669	0.00477312	NA	NA	NA	NA
rs6831032	4	107477145	-	C	T	2380	0.281685	0.0972415	8.3912	0.00377042	0.00477737	NA	NA	NA	NA
rs1998033	20	42992323	-	A	G	2385	-0.218103	0.0752923	8.39118	0.00377046	0.00477742	NA	NA	NA	NA
rs7681377	4	10582344	-	A	G	2383	-0.270765	0.0934791	8.38987	0.00377318	0.00478071	NA	NA	NA	NA
rs11785215	8	2344670	+	A	G	2384	0.234113	0.0808419	8.38649	0.00378021	0.00478919	NA	NA	NA	NA
rs9458515	6	162658695	-	A	G	2383	-0.214547	0.0740917	8.38506	0.00378318	0.00479278	NA	NA	NA	NA
rs10260152	7	83699028	-	C	G	2378	0.225655	0.0779298	8.38462	0.00378409	0.00479387	NA	NA	NA	NA
rs9380978	6	12394824	-	C	T	2382	-0.2745	0.0947997	8.38437	0.00378461	0.0047945	NA	NA	NA	NA
rs2942805	8	2716485	+	C	G	2379	0.246164	0.0850173	8.38369	0.00378602	0.0047962	NA	NA	NA	NA
rs16881979	8	34304704	-	A	G	2377	0.324093	0.111948	8.38125	0.00379111	0.00480235	NA	NA	NA	NA
rs199263	3	37534649	-	A	G	2375	-0.22699	0.0784076	8.38106	0.00379151	0.00480282	NA	NA	NA	NA
rs4813962	20	11115333	+	A	G	2383	-0.218025	0.0753122	8.38072	0.00379223	0.00480369	NA	NA	NA	NA
rs7620145	3	163238780	+	C	G	2377	-0.217258	0.075052	8.37967	0.00379442	0.00480634	NA	NA	NA	NA
rs134810	22	26004832	+	G	T	2382	0.244623	0.0845253	8.37568	0.00380276	0.0048164	NA	NA	NA	NA
rs17801257	20	58325915	-	C	T	2384	0.308547	0.106655	8.36907	0.0038166	0.00483311	NA	NA	NA	NA
rs7506169	18	52955881	-	A	G	2384	-0.239193	0.0826854	8.36831	0.0038182	0.00483504	NA	NA	NA	NA
rs9557996	13	102510672	+	A	G	2384	0.242682	0.0838965	8.36735	0.00382021	0.00483747	NA	NA	NA	NA
rs12969990	18	71982132	+	A	C	2385	0.356075	0.123119	8.36436	0.00382651	0.00484506	NA	NA	NA	NA
rs1776046	1	218177183	+	A	G	2384	-0.289691	0.100173	8.36317	0.00382901	0.00484808	NA	NA	NA	NA
rs10052635	5	31088285	-	C	G	2385	-0.241937	0.0836715	8.36083	0.00383395	0.00485404	NA	NA	NA	NA
rs6533729	4	115052739	+	A	G	2385	-0.265644	0.0918815	8.35878	0.00383827	0.00485926	NA	NA	NA	NA
rs2831540	21	28440399	-	C	G	2379	0.35246	0.12193	8.356	0.00384415	0.00486635	NA	NA	NA	NA
rs9458508	6	162655907	-	A	C	2385	-0.213877	0.0739991	8.35365	0.00384913	0.00487236	NA	NA	NA	NA
rs41353750	3	104751204	-	A	C	2373	-0.293102	0.101415	8.35283	0.00385088	0.00487446	NA	NA	NA	NA
rs509261	1	44340909	+	A	G	2382	-0.425031	0.147067	8.35243	0.00385171	0.00487546	NA	NA	NA	NA
rs6658172	1	96163641	+	A	G	2384	0.250399	0.0866518	8.35042	0.00385598	0.00488061	NA	NA	NA	NA
rs1913845	1	163962203	-	A	G	2380	0.2532	0.0876537	8.34424	0.00386912	0.00489646	NA	NA	NA	NA
rs7840632	8	3668188	+	C	G	2385	0.229421	0.0794235	8.34391	0.00386982	0.0048973	NA	NA	NA	NA
rs8090179	18	33880520	+	A	G	2384	0.230137	0.079681	8.34188	0.00387415	0.00490252	NA	NA	NA	NA
rs1347044	2	134006444	+	C	T	2380	0.286594	0.0992283	8.34186	0.00387418	0.00490256	NA	NA	NA	NA
rs269806	12	63679453	-	A	G	2384	0.234213	0.0810936	8.34156	0.00387482	0.00490334	NA	NA	NA	NA
rs4644866	16	25774951	+	C	G	2382	0.345362	0.119586	8.34042	0.00387726	0.00490627	NA	NA	NA	NA
rs17680768	5	170726463	+	A	G	2384	0.860768	0.298151	8.33491	0.00388905	0.00492049	NA	NA	NA	NA
rs1378410	2	199182802	-	C	T	2383	0.241559	0.0836795	8.33312	0.00389288	0.00492511	NA	NA	NA	NA
rs1905517	18	33896289	+	A	G	2385	0.23138	0.0801549	8.3328	0.00389356	0.00492593	NA	NA	NA	NA
rs1034637	4	108529222	-	C	T	2382	-0.220724	0.076473	8.33072	0.00389802	0.00493131	NA	NA	NA	NA
rs7307375	12	91526326	+	C	T	2378	-0.238094	0.082492	8.33051	0.00389847	0.00493185	NA	NA	NA	NA
rs1982269	17	52808674	+	A	G	2385	0.217726	0.0754407	8.32928	0.00390111	0.00493503	NA	NA	NA	NA
rs12446149	16	81666760	+	A	G	2380	0.334273	0.115836	8.32751	0.00390492	0.00493962	NA	NA	NA	NA
rs4908135	1	101604426	+	A	C	2385	-0.298564	0.103475	8.32531	0.00390964	0.00494531	NA	NA	NA	NA
rs2194391	2	50756570	+	A	G	2385	0.322371	0.111731	8.3246	0.00391119	0.00494717	NA	NA	NA	NA
rs5760831	22	23807703	+	C	T	2370	0.265797	0.0921354	8.32235	0.00391603	0.00495301	NA	NA	NA	NA
rs3774870	4	5807832	-	A	G	2385	0.258703	0.0896794	8.32182	0.00391717	0.00495439	NA	NA	NA	NA
rs1406627	7	9242176	+	C	G	2377	-0.23637	0.0819411	8.32109	0.00391873	0.00495627	NA	NA	NA	NA
rs629372	1	60345000	+	C	G	2378	0.284183	0.0985163	8.32107	0.00391879	0.00495634	NA	NA	NA	NA
rs567370	1	94251161	-	A	G	2384	0.231077	0.0801127	8.31973	0.00392168	0.00495983	NA	NA	NA	NA
rs3212527	5	52388590	-	C	T	2382	0.216816	0.0751777	8.31769	0.00392608	0.00496512	NA	NA	NA	NA
rs11041095	11	6890377	+	C	T	2384	-0.304342	0.105552	8.31366	0.0039348	0.00497563	NA	NA	NA	NA
rs17590535	13	101907430	+	A	G	2384	-0.328273	0.113858	8.31281	0.00393665	0.00497786	NA	NA	NA	NA
rs8036257	15	36303210	+	G	T	2385	0.233271	0.0809076	8.31274	0.00393679	0.00497803	NA	NA	NA	NA
rs6131568	20	14242196	-	A	G	2376	-0.299258	0.103807	8.31074	0.00394114	0.00498327	NA	NA	NA	NA
rs7116729	11	6877468	+	C	T	2381	-0.308376	0.106984	8.30854	0.0039459	0.00498901	NA	NA	NA	NA
rs7319919	13	61998582	+	C	G	2375	-0.398049	0.138107	8.30695	0.00394937	0.00499319	NA	NA	NA	NA
rs7280585	21	17819797	-	A	T	2381	-0.406455	0.141026	8.30666	0.00394999	0.00499393	NA	NA	NA	NA
rs4915858	1	63183896	+	A	G	2385	0.225636	0.0783023	8.30362	0.0039566	0.0050019	NA	NA	NA	NA
rs3904890	10	19808713	-	C	T	2382	0.253606	0.0880102	8.30336	0.00395719	0.0050026	NA	NA	NA	NA
rs2611021	4	180738616	-	C	T	2381	0.223818	0.0776794	8.30189	0.00396039	0.00500647	NA	NA	NA	NA
rs2995904	15	99413421	+	A	G	2383	-0.225254	0.078178	8.30187	0.00396043	0.00500651	NA	NA	NA	NA
rs1435070	5	59313047	+	C	T	2383	0.250633	0.0869928	8.3006	0.00396321	0.00500985	NA	NA	NA	NA
rs1899978	10	60250716	-	A	G	2381	-0.254379	0.0883237	8.29485	0.00397577	0.00502499	NA	NA	NA	NA
rs1121915	2	15853157	-	C	T	2372	-0.56134	0.194927	8.29293	0.00397996	0.00503003	NA	NA	NA	NA
rs962215	14	25707678	+	C	T	2385	0.220308	0.0765063	8.2921	0.00398179	0.00503223	NA	NA	NA	NA
rs372827	6	14954657	+	A	G	2384	0.220898	0.0767302	8.28799	0.00399082	0.00504311	NA	NA	NA	NA
rs7325670	13	109122216	+	C	T	2385	-0.272494	0.0946708	8.28479	0.00399786	0.00505159	NA	NA	NA	NA
rs188096	13	102503045	+	A	C	2383	0.336604	0.116951	8.28374	0.00400016	0.00505436	NA	NA	NA	NA
rs17256480	18	71979051	+	A	G	2384	-0.354794	0.123291	8.28111	0.00400597	0.00506135	NA	NA	NA	NA
rs8070741	17	76657570	-	A	G	2382	0.217764	0.0756738	8.28097	0.00400627	0.00506171	NA	NA	NA	NA
rs4371310	2	152982132	+	C	G	2385	0.230629	0.0801563	8.27853	0.00401166	0.0050682	NA	NA	NA	NA
rs11783016	8	133065541	+	C	T	2382	-0.323414	0.112406	8.2782	0.00401239	0.00506908	NA	NA	NA	NA
rs3752158	19	558984	-	C	G	2383	-0.510063	0.177299	8.27628	0.00401664	0.0050742	NA	NA	NA	NA
rs17333899	4	107439932	+	C	T	2373	0.281365	0.097805	8.27597	0.00401732	0.00507501	NA	NA	NA	NA
rs11150195	16	78334242	+	A	G	2373	0.218749	0.0760495	8.27368	0.00402238	0.00508111	NA	NA	NA	NA
rs3922845	5	26904248	-	A	G	2385	0.217534	0.0756278	8.27354	0.00402269	0.00508148	NA	NA	NA	NA
rs8113371	19	5139880	-	A	C	2380	0.231236	0.0804153	8.26863	0.0040336	0.00509461	NA	NA	NA	NA
rs2194390	2	50756435	+	A	G	2383	0.321291	0.111736	8.26818	0.0040346	0.00509581	NA	NA	NA	NA
rs7633316	3	143454124	-	A	G	2384	-0.284692	0.0990446	8.26207	0.0040482	0.00511218	NA	NA	NA	NA
rs4789205	17	71021136	+	C	T	2382	0.425563	0.148058	8.26156	0.00404933	0.00511355	NA	NA	NA	NA
rs6533728	4	115052602	+	G	T	2383	0.264252	0.0919461	8.25978	0.0040533	0.00511831	NA	NA	NA	NA
rs2225635	20	10154117	-	C	T	2385	-0.351939	0.122457	8.25971	0.00405347	0.00511852	NA	NA	NA	NA
rs1041385	13	112354883	+	A	G	2376	0.2431	0.0845984	8.25747	0.00405847	0.00512454	NA	NA	NA	NA
rs698637	7	56232476	+	A	G	2385	-0.26958	0.0938194	8.25636	0.00406096	0.00512753	NA	NA	NA	NA
rs10901296	9	132755477	+	A	G	2378	-0.373527	0.129999	8.25591	0.00406195	0.00512872	NA	NA	NA	NA
rs2829182	21	24883620	+	A	G	2384	0.224831	0.0782564	8.25414	0.00406591	0.00513349	NA	NA	NA	NA
rs9663276	10	21007952	-	G	T	2383	0.218411	0.0760325	8.25181	0.00407113	0.00513977	NA	NA	NA	NA
rs10439328	2	199289967	+	C	T	2384	0.244003	0.0849467	8.2508	0.0040734	0.0051425	NA	NA	NA	NA
rs7811855	7	36757432	-	A	G	2384	-0.447926	0.155945	8.25027	0.0040746	0.00514394	NA	NA	NA	NA
rs2870050	4	10601490	-	A	G	2382	-0.266048	0.0926353	8.24836	0.00407888	0.0051491	NA	NA	NA	NA
rs16826691	3	174659447	-	C	T	2380	-0.276496	0.0962744	8.24814	0.00407938	0.00514969	NA	NA	NA	NA
rs11633874	15	66719213	-	A	G	2384	0.213114	0.0742188	8.24515	0.00408611	0.00515779	NA	NA	NA	NA
rs7110568	11	6888972	-	C	T	2384	-0.303549	0.105726	8.24324	0.0040904	0.00516295	NA	NA	NA	NA
rs7386031	8	2335314	+	A	T	2379	0.414604	0.144417	8.24191	0.00409341	0.00516657	NA	NA	NA	NA
rs2694088	2	3216451	-	A	T	2369	-0.725232	0.252628	8.24124	0.00409492	0.00516839	NA	NA	NA	NA
rs11159791	14	86254425	-	A	C	2382	-0.319842	0.111441	8.23729	0.00410384	0.00517912	NA	NA	NA	NA
rs10433894	4	107470849	+	C	G	2371	0.278758	0.0971516	8.23293	0.00411371	0.00519098	NA	NA	NA	NA
rs2295814	10	64241282	-	C	T	2372	-0.536435	0.18696	8.23262	0.00411441	0.00519182	NA	NA	NA	NA
rs17101993	12	52389169	-	C	T	2385	0.328827	0.114614	8.23113	0.00411779	0.00519589	NA	NA	NA	NA
rs7276503	21	24584855	+	G	T	2377	0.280213	0.0976723	8.23064	0.00411891	0.00519724	NA	NA	NA	NA
rs758126	19	33585983	-	C	T	2384	-0.229686	0.0800611	8.2305	0.00411923	0.00519762	NA	NA	NA	NA
rs1722226	7	101070967	+	C	G	2379	-0.830797	0.289604	8.22964	0.00412117	0.00519995	NA	NA	NA	NA
rs2597519	3	13468508	+	A	C	2383	0.21761	0.075857	8.2294	0.00412171	0.0052006	NA	NA	NA	NA
rs10128507	10	1925529	-	A	G	2385	-0.231007	0.0805329	8.22821	0.00412441	0.00520385	NA	NA	NA	NA
rs10865404	2	74975153	+	C	T	2385	0.218252	0.0760883	8.22773	0.00412551	0.00520517	NA	NA	NA	NA
rs7325122	13	24607467	+	A	T	2368	0.260469	0.0908075	8.2275	0.00412602	0.00520579	NA	NA	NA	NA
rs6812818	4	186915885	+	C	T	2378	-0.238845	0.0832833	8.22465	0.00413251	0.00521359	NA	NA	NA	NA
rs1387343	1	186595273	-	A	G	2385	-0.220196	0.076802	8.22005	0.00414301	0.00522621	NA	NA	NA	NA
rs12119651	1	186595319	-	C	T	2385	0.219968	0.0767321	8.21796	0.00414778	0.00523194	NA	NA	NA	NA
rs4655737	1	67800580	+	C	T	2384	0.263915	0.0920817	8.21452	0.00415565	0.0052414	NA	NA	NA	NA
rs10033456	4	36116764	+	C	T	2385	0.245209	0.0855803	8.20965	0.00416681	0.00525482	NA	NA	NA	NA
rs16827207	3	174692386	+	C	T	2385	-0.281346	0.0981968	8.20891	0.00416852	0.00525687	NA	NA	NA	NA
rs11106579	12	91401693	+	C	G	2385	0.240614	0.0839833	8.20836	0.00416979	0.0052584	NA	NA	NA	NA
rs7912659	10	66573634	+	A	T	2385	-0.234899	0.0820007	8.20592	0.00417538	0.00526512	NA	NA	NA	NA
rs17269108	3	643003	-	C	T	2385	-0.343784	0.120035	8.20264	0.00418295	0.00527421	NA	NA	NA	NA
rs12050678	15	29665212	+	C	T	2385	0.258476	0.0902568	8.20126	0.00418614	0.00527804	NA	NA	NA	NA
rs468320	21	42460631	+	C	T	2378	-0.281534	0.0983439	8.19534	0.00419982	0.00529448	NA	NA	NA	NA
rs6835889	4	17829612	+	A	G	2381	-0.241457	0.0843506	8.19415	0.00420258	0.00529779	NA	NA	NA	NA
rs17541406	15	91690463	+	C	G	2384	-0.229696	0.0802427	8.19397	0.00420298	0.00529828	NA	NA	NA	NA
rs2037146	2	2543556	-	C	T	2383	-0.286956	0.100258	8.19207	0.00420739	0.00530357	NA	NA	NA	NA
rs12612902	2	101954734	+	A	C	2380	0.234226	0.0818359	8.1919	0.00420779	0.00530406	NA	NA	NA	NA
rs281902	7	131442261	+	C	T	2380	-0.313451	0.109519	8.19149	0.00420874	0.00530519	NA	NA	NA	NA
rs2147384	1	34855555	+	A	C	2383	-0.215715	0.0753802	8.18929	0.00421385	0.00531132	NA	NA	NA	NA
rs1564026	16	81402874	+	C	G	2381	-0.329068	0.115006	8.18707	0.004219	0.00531752	NA	NA	NA	NA
rs11749998	5	31085715	+	A	G	2384	-0.219623	0.0767596	8.18633	0.00422073	0.00531959	NA	NA	NA	NA
rs12474431	2	109295023	+	A	C	2376	0.316752	0.11072	8.18434	0.00422536	0.00532516	NA	NA	NA	NA
rs1201998	20	58740471	-	A	G	2376	0.237436	0.0830132	8.18085	0.00423349	0.00533492	NA	NA	NA	NA
rs2637452	13	89551086	+	C	G	2376	-0.470833	0.164619	8.18038	0.00423459	0.00533624	NA	NA	NA	NA
rs4901431	14	53049564	+	A	G	2383	0.215828	0.0754628	8.17992	0.00423567	0.00533754	NA	NA	NA	NA
rs13035796	2	151650484	-	A	G	2384	-0.225251	0.0787639	8.17862	0.0042387	0.00534118	NA	NA	NA	NA
rs4310163	8	92802993	-	G	T	2376	0.217932	0.0762106	8.17734	0.00424169	0.00534477	NA	NA	NA	NA
rs273812	12	59342417	-	C	T	2373	-0.278103	0.0972537	8.17712	0.00424222	0.0053454	NA	NA	NA	NA
rs7675257	4	44599075	-	A	G	2382	-0.289052	0.101096	8.175	0.00424717	0.00535134	NA	NA	NA	NA
rs2151065	9	16235716	+	A	G	2381	-0.219044	0.0766106	8.17492	0.00424736	0.00535157	NA	NA	NA	NA
rs6108816	20	11000890	-	A	C	2383	0.265677	0.0929289	8.17347	0.00425076	0.00535565	NA	NA	NA	NA
rs7874378	9	4685068	+	A	G	2384	0.241791	0.0845822	8.1719	0.00425442	0.00536005	NA	NA	NA	NA
rs2024309	5	130165713	+	A	G	2380	0.247527	0.0865927	8.17116	0.00425616	0.00536214	NA	NA	NA	NA
rs1553380	12	56897140	-	A	C	2378	0.259959	0.0909455	8.1705	0.00425772	0.00536401	NA	NA	NA	NA
rs2030303	17	12526715	+	A	G	2376	0.450693	0.157708	8.16683	0.00426633	0.00537435	NA	NA	NA	NA
rs10508823	10	36323016	+	A	G	2385	-0.288829	0.101074	8.16585	0.00426864	0.00537712	NA	NA	NA	NA
rs17507342	3	148465752	+	C	T	2381	0.221786	0.0776135	8.16566	0.00426909	0.00537766	NA	NA	NA	NA
rs6966989	7	7314233	-	G	T	2384	0.225287	0.0788461	8.16418	0.00427257	0.00538183	NA	NA	NA	NA
rs17334651	8	37330616	+	C	T	2383	-0.233541	0.0817351	8.1641	0.00427277	0.00538207	NA	NA	NA	NA
rs4793949	17	53926949	-	C	T	2384	0.254308	0.0890087	8.1631	0.00427512	0.0053849	NA	NA	NA	NA
rs1500165	5	31088569	+	A	G	2382	0.239113	0.0836929	8.16263	0.00427624	0.00538624	NA	NA	NA	NA
rs8124204	20	24338153	-	A	G	2385	-0.224548	0.0786059	8.16032	0.00428168	0.00539277	NA	NA	NA	NA
rs4282763	1	186587538	+	A	T	2384	0.219413	0.0768132	8.15928	0.00428414	0.00539572	NA	NA	NA	NA
rs9663367	10	19816916	+	A	C	2380	-0.251056	0.0878917	8.15915	0.00428444	0.00539608	NA	NA	NA	NA
rs9461011	6	24548330	-	C	T	2376	0.2537	0.0888191	8.15881	0.00428524	0.00539705	NA	NA	NA	NA
rs17679778	18	22408220	+	C	T	2383	0.539627	0.188928	8.1582	0.00428669	0.00539879	NA	NA	NA	NA
rs1876991	7	97285127	+	G	T	2380	0.414849	0.145253	8.15695	0.00428966	0.00540234	NA	NA	NA	NA
rs12136518	1	221721520	+	C	G	2385	0.412332	0.144373	8.15689	0.00428978	0.0054025	NA	NA	NA	NA
rs7168056	15	77541995	-	A	T	2384	-0.593808	0.207933	8.15539	0.00429335	0.00540677	NA	NA	NA	NA
rs12119593	1	186595166	+	A	G	2385	-0.219376	0.0768195	8.15525	0.00429366	0.00540715	NA	NA	NA	NA
rs41337746	5	31089541	-	A	G	2385	-0.218906	0.0766612	8.15386	0.00429696	0.00541112	NA	NA	NA	NA
rs1514878	7	9846435	-	C	T	2383	-0.223046	0.0781166	8.1527	0.0042997	0.0054144	NA	NA	NA	NA
rs12505522	4	18371677	+	A	G	2381	-0.242955	0.0850899	8.15261	0.00429992	0.00541467	NA	NA	NA	NA
rs6889984	5	59201180	+	A	G	2385	0.407803	0.142832	8.1518	0.00430185	0.00541698	NA	NA	NA	NA
rs4796366	17	6903235	-	A	C	2383	-0.286691	0.100415	8.1513	0.00430304	0.0054184	NA	NA	NA	NA
rs17212698	8	74265614	+	A	G	2383	0.299417	0.104885	8.14946	0.0043074	0.00542364	NA	NA	NA	NA
rs10511792	9	26891068	+	A	T	2384	0.422562	0.148052	8.14612	0.00431533	0.00543315	NA	NA	NA	NA
rs1043803	3	127661080	+	A	C	2381	-0.228258	0.0799792	8.14516	0.00431762	0.0054359	NA	NA	NA	NA
rs7478820	11	24891238	+	G	T	2385	0.217656	0.0762724	8.1434	0.00432181	0.00544093	NA	NA	NA	NA
rs12604451	18	20013591	-	A	G	2383	0.23327	0.0817455	8.14313	0.00432247	0.00544171	NA	NA	NA	NA
rs10957263	8	64068304	+	C	T	2384	0.309983	0.108636	8.14199	0.00432518	0.00544496	NA	NA	NA	NA
rs457961	5	4330869	+	A	G	2380	0.297844	0.104389	8.14075	0.00432813	0.00544851	NA	NA	NA	NA
rs16837404	1	236987870	-	A	G	2380	-0.691519	0.242369	8.14054	0.00432864	0.00544912	NA	NA	NA	NA
rs6136008	20	17112461	+	A	G	2375	0.625417	0.219231	8.13836	0.00433385	0.00545537	NA	NA	NA	NA
rs575020	18	58805553	+	A	G	2385	-0.231793	0.081261	8.13644	0.00433843	0.00546086	NA	NA	NA	NA
rs11218067	11	120320777	-	C	T	2381	0.270483	0.0948348	8.13475	0.00434249	0.00546574	NA	NA	NA	NA
rs3922971	2	62451535	+	A	G	2372	-0.264323	0.0927025	8.12993	0.00435405	0.0054796	NA	NA	NA	NA
rs10139859	14	57539234	-	C	T	2380	0.324868	0.113937	8.12991	0.00435408	0.00547964	NA	NA	NA	NA
rs10516207	4	10259791	+	C	T	2381	0.375189	0.131619	8.12568	0.00436426	0.00549184	NA	NA	NA	NA
rs2144128	20	8639883	+	C	G	2378	0.308961	0.108392	8.12485	0.00436627	0.00549425	NA	NA	NA	NA
rs11889899	2	144003930	-	A	T	2383	-0.222176	0.0779494	8.124	0.0043683	0.00549669	NA	NA	NA	NA
rs16829416	2	151650622	-	A	G	2382	-0.22446	0.0787622	8.1216	0.00437409	0.00550362	NA	NA	NA	NA
rs16986558	20	40207824	-	C	T	2381	-0.553651	0.194291	8.12023	0.0043774	0.0055076	NA	NA	NA	NA
rs1519729	11	20721103	+	C	T	2374	0.234682	0.0823567	8.12014	0.00437761	0.00550785	NA	NA	NA	NA
rs17425377	1	87875278	+	A	G	2384	-0.963697	0.338194	8.11988	0.00437823	0.0055086	NA	NA	NA	NA
rs6794293	3	107885282	+	A	C	2380	-0.217611	0.0763691	8.11942	0.00437935	0.00550994	NA	NA	NA	NA
rs9305191	21	24057156	+	A	G	2381	0.312414	0.10964	8.11935	0.00437952	0.00551015	NA	NA	NA	NA
rs10479597	5	180384879	-	C	T	2381	0.450464	0.158106	8.1175	0.00438399	0.0055155	NA	NA	NA	NA
rs7513066	1	25088633	-	C	T	2380	-0.295754	0.103806	8.11742	0.00438418	0.00551573	NA	NA	NA	NA
rs4811887	20	55615355	-	C	T	2385	0.221399	0.0777231	8.11433	0.00439167	0.0055247	NA	NA	NA	NA
rs11001535	10	77315512	+	C	G	2383	-0.215409	0.0756215	8.11408	0.00439228	0.00552544	NA	NA	NA	NA
rs4626098	3	95696843	+	C	T	2371	0.223833	0.0785797	8.11384	0.00439286	0.00552614	NA	NA	NA	NA
rs1409219	20	54209647	-	C	T	2380	-0.244162	0.0857174	8.11369	0.00439322	0.00552657	NA	NA	NA	NA
rs10798897	1	30091340	+	A	G	2380	-0.229663	0.0806324	8.11263	0.00439578	0.00552963	NA	NA	NA	NA
rs7856728	9	74792723	+	A	G	2385	-0.326082	0.1145	8.11045	0.00440109	0.00553599	NA	NA	NA	NA
rs3824268	8	74246317	-	A	G	2382	-0.290918	0.102155	8.11009	0.00440195	0.00553704	NA	NA	NA	NA
rs12053525	2	199772851	-	C	G	2374	0.233328	0.0819389	8.10877	0.00440516	0.00554087	NA	NA	NA	NA
rs9317411	13	63782075	-	C	T	2381	0.222554	0.0781632	8.10708	0.00440926	0.00554579	NA	NA	NA	NA
rs9377649	6	105088138	-	C	T	2384	0.259453	0.0911451	8.10311	0.00441895	0.0055574	NA	NA	NA	NA
rs11853577	15	69299369	+	C	T	2385	-0.216243	0.0759675	8.10265	0.00442007	0.00555874	NA	NA	NA	NA
rs11676122	2	181107278	-	G	T	2385	0.400951	0.140861	8.10211	0.00442137	0.0055603	NA	NA	NA	NA
rs2806961	13	52546702	+	A	G	2385	0.215553	0.0757298	8.10167	0.00442245	0.0055616	NA	NA	NA	NA
rs337622	4	38301024	-	C	T	2385	-0.280773	0.0986548	8.09978	0.00442707	0.00556714	NA	NA	NA	NA
rs7781084	7	36689106	+	C	T	2382	-0.260367	0.0914924	8.09845	0.00443032	0.00557104	NA	NA	NA	NA
rs13100389	3	43776945	+	G	T	2385	0.214215	0.0752874	8.09572	0.00443699	0.00557902	NA	NA	NA	NA
rs2116280	18	71983051	+	A	G	2385	0.347943	0.12229	8.0954	0.00443778	0.00557997	NA	NA	NA	NA
rs2492867	10	1925387	-	A	G	2378	0.229623	0.0807094	8.09435	0.00444034	0.00558304	NA	NA	NA	NA
rs664143	11	107730871	-	C	T	2373	-0.221819	0.0779783	8.09188	0.0044464	0.0055903	NA	NA	NA	NA
rs10959258	9	10726580	-	C	T	2378	-0.220044	0.0773601	8.09068	0.00444936	0.00559384	NA	NA	NA	NA
rs962274	5	41046488	+	A	T	2377	-0.230605	0.0810736	8.09059	0.00444956	0.00559409	NA	NA	NA	NA
rs7116068	11	130237949	-	A	C	2380	0.222357	0.0781743	8.09044	0.00444994	0.00559454	NA	NA	NA	NA
rs1263111	2	191325595	+	C	G	2384	-0.216749	0.0762098	8.08894	0.00445362	0.00559895	NA	NA	NA	NA
rs8022740	14	97825286	+	C	G	2375	0.554648	0.195018	8.08886	0.00445381	0.00559917	NA	NA	NA	NA
rs8035863	15	29670046	+	C	T	2385	-0.256738	0.0902736	8.08833	0.00445512	0.00560074	NA	NA	NA	NA
rs17019088	3	81694225	+	A	T	2381	0.242446	0.0852514	8.08774	0.00445658	0.0056025	NA	NA	NA	NA
rs9876904	3	18584482	-	A	C	2380	-0.214222	0.0753297	8.08718	0.00445795	0.00560414	NA	NA	NA	NA
rs4733384	8	30104923	-	G	T	2373	0.296763	0.104357	8.08681	0.00445887	0.00560523	NA	NA	NA	NA
rs220859	11	114817281	-	A	G	2383	0.225075	0.0791574	8.08486	0.00446367	0.00561098	NA	NA	NA	NA
rs2422735	20	2300682	-	A	C	2377	0.337373	0.118653	8.08467	0.00446412	0.00561152	NA	NA	NA	NA
rs1441064	4	58051600	+	A	G	2377	0.249989	0.0879204	8.08467	0.00446412	0.00561152	NA	NA	NA	NA
rs2417604	9	106909335	+	A	G	2380	0.271594	0.0955223	8.08406	0.00446562	0.00561332	NA	NA	NA	NA
rs7205584	16	72665378	+	C	G	2382	0.289308	0.101756	8.08356	0.00446687	0.00561482	NA	NA	NA	NA
rs17208578	15	65004801	-	C	T	2383	-0.316398	0.111286	8.08335	0.00446739	0.00561544	NA	NA	NA	NA
rs2905307	7	22605488	-	A	G	2385	-0.234978	0.0826553	8.08188	0.004471	0.00561977	NA	NA	NA	NA
rs4812276	20	59198993	-	A	C	2385	-0.444486	0.156368	8.0802	0.00447515	0.00562473	NA	NA	NA	NA
rs11774563	8	2344542	+	C	G	2384	-0.229254	0.0806587	8.07854	0.00447926	0.00562966	NA	NA	NA	NA
rs10172635	2	47437468	+	A	G	2384	0.268088	0.0943373	8.07586	0.00448588	0.0056376	NA	NA	NA	NA
rs7000432	8	2599237	-	G	T	2385	0.217447	0.076518	8.07572	0.00448622	0.005638	NA	NA	NA	NA
rs10501135	11	34767756	-	A	G	2385	0.212453	0.074766	8.07454	0.00448914	0.00564149	NA	NA	NA	NA
rs1907652	12	27063397	+	A	T	2385	0.23638	0.0831909	8.07366	0.00449134	0.00564413	NA	NA	NA	NA
rs1169072	12	120885884	-	C	T	2383	0.219359	0.0772122	8.07124	0.00449732	0.00565129	NA	NA	NA	NA
rs2703383	8	110693448	-	C	T	2382	-0.390389	0.137426	8.06973	0.00450108	0.00565579	NA	NA	NA	NA
rs17038285	2	49196505	+	A	T	2385	-0.243908	0.0858619	8.06961	0.00450139	0.00565616	NA	NA	NA	NA
rs6814239	4	146054109	+	C	T	2378	-0.304038	0.107031	8.06932	0.00450211	0.00565703	NA	NA	NA	NA
rs4816069	20	8482355	+	A	C	2378	-0.735021	0.258753	8.06916	0.00450249	0.00565748	NA	NA	NA	NA
rs4741905	9	4166285	+	A	T	2381	0.223171	0.0785826	8.06536	0.00451196	0.00566882	NA	NA	NA	NA
rs9292484	5	33189004	-	A	T	2384	0.308802	0.10874	8.06456	0.00451394	0.00567119	NA	NA	NA	NA
rs13027103	2	31745075	+	A	G	2385	0.405864	0.142938	8.06243	0.00451926	0.00567756	NA	NA	NA	NA
rs17595042	13	41291885	+	A	T	2385	-0.736377	0.259345	8.06201	0.0045203	0.00567881	NA	NA	NA	NA
rs7214920	17	42406128	-	C	T	2385	0.321303	0.11316	8.06197	0.0045204	0.00567893	NA	NA	NA	NA
rs10033511	4	101447237	-	A	G	2382	-0.222429	0.0783386	8.06175	0.00452095	0.00567958	NA	NA	NA	NA
rs10518432	1	90040567	-	G	T	2384	-0.231618	0.0815758	8.0616	0.00452133	0.00568004	NA	NA	NA	NA
rs17776811	14	89136204	-	G	T	2382	-0.222749	0.0784766	8.0566	0.00453382	0.005695	NA	NA	NA	NA
rs4112793	6	102185383	+	C	T	2385	-0.568971	0.200456	8.05643	0.00453425	0.00569551	NA	NA	NA	NA
rs935319	15	55431825	-	A	G	2380	0.229675	0.0809257	8.05476	0.00453842	0.00570049	NA	NA	NA	NA
rs12523719	6	12908810	-	A	C	2384	0.221325	0.077995	8.05247	0.00454418	0.00570739	NA	NA	NA	NA
rs960390	21	17034833	-	A	C	2381	0.213932	0.0753943	8.05143	0.00454677	0.00571049	NA	NA	NA	NA
rs331850	7	54610425	-	A	G	2381	-0.353412	0.124559	8.05035	0.00454949	0.00571375	NA	NA	NA	NA
rs7500985	16	8566804	-	A	T	2384	-0.224536	0.0791401	8.04967	0.00455119	0.00571578	NA	NA	NA	NA
rs6916947	6	112542375	-	C	T	2385	-0.252292	0.0889238	8.04952	0.00455156	0.00571623	NA	NA	NA	NA
rs1437060	3	86793365	+	A	G	2378	0.300777	0.106013	8.0495	0.00455163	0.00571631	NA	NA	NA	NA
rs34018540	2	122756529	-	C	T	2383	0.216512	0.0763135	8.04937	0.00455195	0.00571669	NA	NA	NA	NA
rs6062833	20	60787678	+	A	G	2382	-0.22732	0.0801274	8.04845	0.00455426	0.00571945	NA	NA	NA	NA
rs11971136	7	45310224	-	G	T	2384	-0.213357	0.0752081	8.04798	0.00455545	0.00572088	NA	NA	NA	NA
rs6739651	2	181139104	+	A	T	2383	-0.397308	0.140052	8.04783	0.00455582	0.00572133	NA	NA	NA	NA
rs2761201	11	33405923	-	A	G	2384	-0.228056	0.080394	8.04702	0.00455785	0.00572375	NA	NA	NA	NA
rs479645	3	171922699	-	C	T	2384	0.246307	0.08683	8.04661	0.00455889	0.005725	NA	NA	NA	NA
rs559783	10	89800443	+	A	G	2375	-0.239162	0.0843187	8.04517	0.00456251	0.00572933	NA	NA	NA	NA
rs2224673	10	10794538	+	C	G	2385	-0.238231	0.084001	8.0432	0.00456747	0.00573526	NA	NA	NA	NA
rs1340313	13	63831619	+	C	T	2385	0.220849	0.0778762	8.04236	0.0045696	0.00573781	NA	NA	NA	NA
rs1764044	6	165556636	+	A	G	2382	-0.468108	0.165077	8.04121	0.00457249	0.00574128	NA	NA	NA	NA
rs12492162	3	109992297	+	C	T	2374	-0.222567	0.0784981	8.03903	0.00457802	0.00574788	NA	NA	NA	NA
rs2317232	1	155954666	-	C	T	2381	0.249117	0.0878782	8.03609	0.00458545	0.00575678	NA	NA	NA	NA
rs17094192	14	57541198	+	C	G	2384	0.322791	0.113874	8.03509	0.00458796	0.00575979	NA	NA	NA	NA
rs4337024	11	42816854	+	A	G	2384	0.332789	0.117402	8.03501	0.00458816	0.00576003	NA	NA	NA	NA
rs2367584	5	39448325	-	C	T	2370	-0.479898	0.169331	8.032	0.00459581	0.00576917	NA	NA	NA	NA
rs12706821	7	127308929	+	A	T	2374	-0.250717	0.0884747	8.03023	0.00460029	0.00577453	NA	NA	NA	NA
rs17461953	1	94324038	-	G	T	2384	-0.263874	0.0931254	8.02894	0.00460357	0.00577846	NA	NA	NA	NA
rs2486053	10	19759847	-	A	G	2384	0.261498	0.0922894	8.02847	0.00460477	0.00577989	NA	NA	NA	NA
rs10417204	19	42726562	+	A	G	2382	-0.255392	0.0901465	8.02635	0.00461016	0.00578634	NA	NA	NA	NA
rs512458	1	210655516	+	C	T	2385	0.225648	0.079652	8.02545	0.00461247	0.0057891	NA	NA	NA	NA
rs2946176	5	157858441	+	G	T	2377	-0.289205	0.102088	8.02525	0.00461298	0.00578971	NA	NA	NA	NA
rs10015164	4	186917251	-	C	T	2377	0.234295	0.0827095	8.02446	0.00461499	0.00579212	NA	NA	NA	NA
rs9297192	8	32403059	+	A	G	2381	0.295324	0.104264	8.02282	0.00461915	0.00579709	NA	NA	NA	NA
rs9598458	13	61933115	-	A	C	2381	-0.388978	0.137337	8.02187	0.00462158	0.0058	NA	NA	NA	NA
rs9472201	6	44128388	-	C	T	2378	-0.479199	0.169201	8.02098	0.00462386	0.00580272	NA	NA	NA	NA
rs9609889	22	32670862	-	C	T	2385	-0.261569	0.0923653	8.01964	0.00462727	0.0058068	NA	NA	NA	NA
rs240944	8	28622528	+	A	T	2377	0.235261	0.083081	8.01853	0.00463012	0.00581021	NA	NA	NA	NA
rs13359910	5	9013917	+	C	T	2375	-0.255716	0.0903128	8.01711	0.00463374	0.00581454	NA	NA	NA	NA
rs1343100	9	92178824	+	A	C	2376	0.217291	0.0767532	8.01477	0.00463973	0.0058217	NA	NA	NA	NA
rs12026361	1	220080898	+	G	T	2379	-0.212757	0.0751606	8.01286	0.00464464	0.00582757	NA	NA	NA	NA
rs9347088	6	166119006	-	A	G	2375	0.219665	0.0776239	8.00809	0.00465689	0.00584222	NA	NA	NA	NA
rs10495964	2	49195505	-	A	G	2384	-0.242652	0.085753	8.00702	0.00465965	0.00584551	NA	NA	NA	NA
rs2373133	7	146792712	+	C	G	2376	0.233996	0.0826954	8.00672	0.00466041	0.00584642	NA	NA	NA	NA
rs7961389	12	81962527	+	C	G	2383	0.215306	0.0760932	8.00613	0.00466193	0.00584824	NA	NA	NA	NA
rs2062183	18	75121491	+	A	G	2373	-0.39451	0.139429	8.00593	0.00466245	0.00584886	NA	NA	NA	NA
rs10426	19	56209610	-	C	T	2382	0.253096	0.0894545	8.00511	0.00466454	0.00585137	NA	NA	NA	NA
rs17048193	4	136917710	+	C	G	2383	0.3325	0.117534	8.00309	0.00466976	0.00585761	NA	NA	NA	NA
rs7430175	3	112421065	-	C	T	2376	-0.216686	0.0766093	8.00017	0.00467729	0.00586661	NA	NA	NA	NA
rs2857396	17	45624301	+	A	G	2382	0.273676	0.0967786	7.99676	0.00468612	0.00587717	NA	NA	NA	NA
rs3745545	19	7162841	+	C	T	2373	-0.274949	0.0972297	7.99664	0.00468642	0.00587752	NA	NA	NA	NA
rs12679960	8	11468399	+	C	T	2377	-0.293151	0.103667	7.99647	0.00468687	0.00587806	NA	NA	NA	NA
rs758401	7	13135380	-	A	G	2385	-0.289822	0.102491	7.99634	0.00468721	0.00587846	NA	NA	NA	NA
rs6946256	7	7314179	+	A	G	2385	0.222543	0.0787013	7.99581	0.00468858	0.0058801	NA	NA	NA	NA
rs11045787	12	21191269	+	G	T	2376	0.280005	0.0990368	7.9935	0.00469456	0.00588725	NA	NA	NA	NA
rs7691673	4	25312743	-	A	T	2370	-0.307489	0.108787	7.98927	0.00470553	0.00590036	NA	NA	NA	NA
rs17698997	8	139156857	-	A	G	2382	0.264352	0.0935307	7.98832	0.004708	0.0059033	NA	NA	NA	NA
rs3750782	10	71367235	-	C	T	2371	-0.222803	0.0788344	7.98747	0.00471022	0.00590596	NA	NA	NA	NA
rs3016003	3	37562448	-	A	G	2380	-0.221681	0.0784447	7.98599	0.00471408	0.00591058	NA	NA	NA	NA
rs17110711	14	25651749	+	A	G	2380	-0.223703	0.0791712	7.98377	0.00471984	0.00591746	NA	NA	NA	NA
rs11050401	12	29751455	+	G	T	2383	0.222874	0.0788969	7.97991	0.00472994	0.00592952	NA	NA	NA	NA
rs6754224	2	2529251	+	A	G	2381	0.283102	0.10023	7.97796	0.00473502	0.0059356	NA	NA	NA	NA
rs4485792	4	94980260	-	A	G	2381	-0.294646	0.104323	7.97697	0.00473762	0.0059387	NA	NA	NA	NA
rs9896996	17	1898362	-	C	G	2375	0.545723	0.193224	7.9767	0.00473833	0.00593954	NA	NA	NA	NA
rs2911653	2	220629326	+	A	C	2376	0.218411	0.0773446	7.97422	0.00474482	0.0059473	NA	NA	NA	NA
rs2840827	6	133063932	+	C	T	2385	0.214869	0.076095	7.97328	0.00474727	0.00595023	NA	NA	NA	NA
rs17071088	4	182486940	-	A	G	2379	-0.226147	0.0800889	7.97325	0.00474736	0.00595033	NA	NA	NA	NA
rs2039342	13	73702798	+	C	T	2384	0.297066	0.105207	7.97285	0.00474841	0.00595159	NA	NA	NA	NA
rs41492149	15	83137810	-	C	T	2385	0.399172	0.141372	7.97245	0.00474947	0.00595286	NA	NA	NA	NA
rs2362843	18	41346584	-	C	G	2384	0.266013	0.0942169	7.97164	0.00475158	0.00595538	NA	NA	NA	NA
rs995834	19	33558436	-	C	T	2381	-0.227712	0.0806562	7.97073	0.00475398	0.00595825	NA	NA	NA	NA
rs7030254	9	3082098	-	A	G	2375	-0.424142	0.150243	7.96958	0.004757	0.00596185	NA	NA	NA	NA
rs1159762	6	40927667	+	A	G	2385	0.276489	0.0979704	7.96462	0.00477004	0.00597742	NA	NA	NA	NA
rs6994064	8	30176731	+	A	G	2382	-0.356658	0.126391	7.96294	0.00477447	0.00598272	NA	NA	NA	NA
rs398312	6	2788611	-	C	T	2383	-0.211334	0.0748923	7.96276	0.00477495	0.00598329	NA	NA	NA	NA
rs585026	3	173604598	+	C	T	2379	-0.224016	0.0793877	7.96252	0.00477557	0.00598403	NA	NA	NA	NA
rs11049036	12	27541560	+	C	G	2384	0.540836	0.191668	7.96219	0.00477646	0.00598508	NA	NA	NA	NA
rs13435819	4	65419338	-	C	T	2385	0.239423	0.0848555	7.96108	0.00477938	0.00598858	NA	NA	NA	NA
rs4806372	19	33586359	-	C	T	2384	0.226003	0.0801098	7.95901	0.00478485	0.0059951	NA	NA	NA	NA
rs31065	16	53908608	+	C	T	2384	-0.211962	0.0751418	7.9571	0.00478991	0.00600115	NA	NA	NA	NA
rs6982260	8	40457100	+	A	G	2382	-0.250903	0.0889568	7.95526	0.00479478	0.00600697	NA	NA	NA	NA
rs10905794	10	10779202	+	A	T	2384	0.236259	0.0837717	7.95391	0.00479835	0.00601123	NA	NA	NA	NA
rs1488083	12	16833290	+	A	C	2385	-0.294885	0.104568	7.95264	0.00480173	0.00601526	NA	NA	NA	NA
rs10863698	1	206365822	-	C	T	2376	-0.208022	0.0737663	7.95244	0.00480227	0.0060159	NA	NA	NA	NA
rs533833	2	31581790	+	A	C	2380	-0.407735	0.14459	7.9521	0.00480316	0.00601696	NA	NA	NA	NA
rs7874443	9	87915576	-	A	G	2379	-0.231402	0.0820672	7.95054	0.00480731	0.00602193	NA	NA	NA	NA
rs2826351	21	20823179	+	A	G	2380	-0.22976	0.0814971	7.94814	0.00481367	0.00602952	NA	NA	NA	NA
rs7565235	2	223795471	-	A	G	2381	0.235359	0.0834861	7.94756	0.00481522	0.00603136	NA	NA	NA	NA
rs614375	10	103044972	-	A	G	2383	0.221655	0.0786261	7.94735	0.00481579	0.00603205	NA	NA	NA	NA
rs701835	10	102752117	+	A	G	2379	0.254689	0.0903493	7.94642	0.00481825	0.00603498	NA	NA	NA	NA
rs11225434	11	102196692	-	A	G	2373	0.217305	0.0770952	7.94483	0.00482249	0.00604005	NA	NA	NA	NA
rs6031601	20	42491234	+	A	C	2378	-0.223466	0.0792832	7.94441	0.00482361	0.00604138	NA	NA	NA	NA
rs7806653	7	138089027	-	C	T	2378	0.288275	0.102279	7.94403	0.00482462	0.00604259	NA	NA	NA	NA
rs4318999	7	122722257	+	A	C	2383	0.249591	0.0885666	7.9418	0.00483057	0.00604969	NA	NA	NA	NA
rs1770206	1	206949770	-	G	T	2381	-0.296301	0.105176	7.93658	0.00484454	0.00606636	NA	NA	NA	NA
rs538488	3	122038503	+	C	T	2377	-0.287457	0.102048	7.93476	0.0048494	0.00607216	NA	NA	NA	NA
rs1598492	15	99395057	+	A	G	2385	-0.219986	0.0781087	7.93214	0.00485642	0.00608054	NA	NA	NA	NA
rs6772484	3	141976117	-	C	T	2385	-0.209575	0.0744126	7.93205	0.00485668	0.00608084	NA	NA	NA	NA
rs6586637	8	17627431	+	A	G	2381	-0.227169	0.0806602	7.93198	0.00485687	0.00608107	NA	NA	NA	NA
rs4583310	17	52851092	-	A	G	2383	0.214235	0.0760743	7.93061	0.00486055	0.00608547	NA	NA	NA	NA
rs6835514	4	38570775	-	C	T	2381	0.258203	0.0916978	7.92875	0.00486554	0.00609141	NA	NA	NA	NA
rs17025903	4	97961179	+	A	G	2385	0.28889	0.1026	7.92811	0.00486725	0.00609346	NA	NA	NA	NA
rs890824	5	16661874	-	A	G	2385	-0.256498	0.0910979	7.92776	0.0048682	0.00609459	NA	NA	NA	NA
rs1551999	5	5600453	-	A	G	2384	0.279776	0.099367	7.92748	0.00486894	0.00609548	NA	NA	NA	NA
rs1506148	4	127015516	+	C	T	2384	0.377959	0.134239	7.92745	0.00486902	0.00609558	NA	NA	NA	NA
rs2471327	4	2995971	-	C	T	2384	0.211625	0.0751754	7.92467	0.00487652	0.00610452	NA	NA	NA	NA
rs840699	2	177394712	-	C	T	2385	0.352369	0.125202	7.9208	0.00488698	0.00611699	NA	NA	NA	NA
rs11179448	12	71567861	-	A	G	2383	-0.262039	0.0931175	7.91896	0.00489193	0.0061229	NA	NA	NA	NA
rs4543591	8	139276913	-	G	T	2373	0.215155	0.0764909	7.91193	0.00491099	0.00614563	NA	NA	NA	NA
rs558404	1	43374908	-	A	G	2380	0.404415	0.14379	7.91036	0.00491524	0.00615071	NA	NA	NA	NA
rs343972	2	44812588	+	C	T	2376	0.29771	0.105851	7.91033	0.00491533	0.00615081	NA	NA	NA	NA
rs2350192	2	188473100	+	A	G	2383	-0.21506	0.0764813	7.90695	0.00492453	0.00616178	NA	NA	NA	NA
rs1092016	14	57270275	-	A	G	2383	0.220872	0.0785496	7.9067	0.00492521	0.00616259	NA	NA	NA	NA
rs331848	7	54613727	+	C	T	2384	-0.349932	0.124458	7.9054	0.00492876	0.00616682	NA	NA	NA	NA
rs12303970	12	56925404	-	A	G	2385	-0.254174	0.0904054	7.90446	0.0049313	0.00616985	NA	NA	NA	NA
rs1483666	4	10585518	+	A	T	2380	0.228105	0.0811341	7.9043	0.00493173	0.00617037	NA	NA	NA	NA
rs385771	5	79356433	+	C	T	2383	0.295649	0.105166	7.90317	0.00493482	0.00617405	NA	NA	NA	NA
rs13278597	8	117564509	+	C	T	2381	0.333858	0.118773	7.90105	0.0049406	0.00618094	NA	NA	NA	NA
rs11235120	11	86758361	-	A	G	2381	0.324489	0.115449	7.89991	0.00494373	0.00618468	NA	NA	NA	NA
rs658623	11	74245139	+	A	C	2371	0.485609	0.172777	7.89951	0.00494482	0.00618597	NA	NA	NA	NA
rs9895315	17	8256897	+	A	C	2373	-0.213531	0.0759761	7.89892	0.00494643	0.00618789	NA	NA	NA	NA
rs10504574	8	75415185	-	G	T	2376	-0.291921	0.10387	7.8986	0.00494731	0.00618895	NA	NA	NA	NA
rs1891710	4	2994521	+	A	G	2384	0.212968	0.0757886	7.89622	0.00495382	0.0061967	NA	NA	NA	NA
rs3811387	1	206369980	+	C	T	2384	0.207793	0.0739554	7.89443	0.00495874	0.00620257	NA	NA	NA	NA
rs7672389	4	136917676	-	A	C	2381	0.331888	0.118136	7.89254	0.00496391	0.00620873	NA	NA	NA	NA
rs13435742	4	59312760	+	C	T	2378	-0.223851	0.0796823	7.89209	0.00496514	0.0062102	NA	NA	NA	NA
rs10839656	11	6890346	-	A	G	2382	0.29241	0.104089	7.89184	0.00496584	0.00621103	NA	NA	NA	NA
rs409801	9	4734743	+	C	T	2382	0.208674	0.0743007	7.8877	0.0049772	0.00622458	NA	NA	NA	NA
rs7117863	11	24965211	+	A	C	2381	-0.212873	0.0757962	7.88764	0.00497739	0.0062248	NA	NA	NA	NA
rs6834923	4	186915726	-	C	T	2385	-0.232401	0.0827551	7.88653	0.00498043	0.00622842	NA	NA	NA	NA
rs9552486	13	21217647	+	C	G	2384	-0.275218	0.0980038	7.88623	0.00498126	0.00622942	NA	NA	NA	NA
rs7856192	9	15305151	-	C	T	2379	-0.586321	0.208786	7.88619	0.00498137	0.00622954	NA	NA	NA	NA
rs862701	19	62555749	-	A	G	2382	0.245387	0.0873949	7.88368	0.00498828	0.00623778	NA	NA	NA	NA
rs2342295	4	2997291	-	C	T	2385	0.211217	0.075231	7.88246	0.00499166	0.0062418	NA	NA	NA	NA
rs2030302	17	12526591	-	C	T	2384	-0.442474	0.157643	7.87822	0.00500337	0.00625576	NA	NA	NA	NA
rs1959824	14	53014679	+	A	G	2384	0.21269	0.075783	7.87677	0.00500738	0.00626053	NA	NA	NA	NA
rs11132345	4	186917466	-	C	G	2377	0.234383	0.0835147	7.87639	0.00500843	0.00626179	NA	NA	NA	NA
rs12509242	4	108608095	+	A	G	2385	-0.237083	0.084494	7.87316	0.00501739	0.00627247	NA	NA	NA	NA
rs8092549	18	61482789	-	C	T	2384	-0.290695	0.103601	7.87315	0.00501742	0.0062725	NA	NA	NA	NA
rs17125102	14	51634720	+	G	T	2383	0.341423	0.121683	7.8727	0.00501866	0.00627398	NA	NA	NA	NA
rs3006828	10	26749766	+	C	T	2385	0.252218	0.0899022	7.8707	0.00502423	0.00628062	NA	NA	NA	NA
rs12374138	3	11673796	+	A	G	2382	-0.207367	0.0739276	7.86802	0.00503168	0.00628949	NA	NA	NA	NA
rs9875579	3	178966635	-	A	G	2385	0.317678	0.113259	7.86733	0.00503361	0.00629178	NA	NA	NA	NA
rs10231240	7	81501364	-	A	G	2385	-0.304978	0.10874	7.86607	0.00503711	0.00629596	NA	NA	NA	NA
rs10516533	4	107388182	-	A	G	2384	-0.271978	0.0969749	7.86589	0.00503761	0.00629656	NA	NA	NA	NA
rs319891	15	33737459	-	A	T	2383	0.213357	0.076076	7.86533	0.00503916	0.0062984	NA	NA	NA	NA
rs2079731	16	3997134	+	G	T	2378	-0.358649	0.127922	7.8605	0.00505265	0.00631447	NA	NA	NA	NA
rs2151730	13	70874746	-	A	T	2376	0.364341	0.129962	7.8593	0.00505601	0.00631847	NA	NA	NA	NA
rs2219507	15	29646927	+	G	T	2384	0.253349	0.0903815	7.8574	0.0050613	0.00632478	NA	NA	NA	NA
rs2882618	2	156602123	-	G	T	2383	-0.356775	0.127283	7.85682	0.00506294	0.00632672	NA	NA	NA	NA
rs10005635	4	114992627	+	G	T	2384	0.206965	0.0738438	7.85538	0.00506696	0.00633151	NA	NA	NA	NA
rs10503864	8	30170755	+	C	T	2385	-0.359781	0.128371	7.85494	0.00506821	0.006333	NA	NA	NA	NA
rs7252788	19	9204855	+	C	T	2384	0.253259	0.0903746	7.85301	0.0050736	0.00633943	NA	NA	NA	NA
rs7002713	8	40456921	+	A	T	2383	0.249697	0.0891049	7.85281	0.00507418	0.00634011	NA	NA	NA	NA
rs990780	13	52572384	-	A	G	2374	0.211823	0.0755918	7.85231	0.00507558	0.00634178	NA	NA	NA	NA
rs10475543	5	169762897	+	A	C	2384	0.265443	0.0947286	7.85198	0.00507651	0.00634288	NA	NA	NA	NA
rs10400476	12	27043158	+	C	T	2379	-0.210493	0.0751261	7.85045	0.00508079	0.00634799	NA	NA	NA	NA
rs1764045	6	165555619	+	C	G	2371	-0.451063	0.161002	7.84893	0.00508508	0.00635309	NA	NA	NA	NA
rs17013077	1	206929196	-	A	T	2385	0.446272	0.159293	7.84884	0.00508533	0.00635338	NA	NA	NA	NA
rs6544995	2	47629563	-	C	T	2375	-0.308482	0.110115	7.84816	0.00508725	0.00635567	NA	NA	NA	NA
rs9850208	3	97382870	+	C	T	2374	-0.207867	0.0742036	7.84733	0.00508958	0.00635845	NA	NA	NA	NA
rs1842259	4	136723916	-	C	T	2383	-0.251854	0.0899062	7.84729	0.00508969	0.00635858	NA	NA	NA	NA
rs12702146	7	45487573	+	C	T	2385	0.209377	0.0747547	7.84481	0.00509668	0.0063669	NA	NA	NA	NA
rs888644	5	143463586	-	A	G	2375	0.386315	0.137931	7.84445	0.00509771	0.00636812	NA	NA	NA	NA
rs12138067	1	221721684	+	A	G	2384	0.334068	0.119276	7.84444	0.00509773	0.00636815	NA	NA	NA	NA
rs11117717	1	215128763	-	C	T	2381	-0.356043	0.127123	7.84433	0.00509802	0.0063685	NA	NA	NA	NA
rs9602103	13	82603559	-	C	T	2377	-0.281686	0.100577	7.84393	0.00509916	0.00636985	NA	NA	NA	NA
rs8014382	14	55294742	-	C	G	2384	0.250255	0.0893551	7.84379	0.00509955	0.00637031	NA	NA	NA	NA
rs2200573	13	63844544	+	A	G	2384	-0.218144	0.0779014	7.84146	0.00510613	0.00637815	NA	NA	NA	NA
rs807018	10	102763001	+	C	T	2385	0.252963	0.0903375	7.84112	0.00510711	0.00637931	NA	NA	NA	NA
rs2201261	8	62457407	-	C	T	2384	-0.252474	0.0901804	7.83806	0.00511574	0.00638959	NA	NA	NA	NA
rs9562355	13	41296275	-	C	T	2385	-0.735626	0.262759	7.83791	0.00511617	0.0063901	NA	NA	NA	NA
rs854276	1	69008968	+	A	G	2379	0.408126	0.145781	7.83766	0.00511689	0.00639096	NA	NA	NA	NA
rs9320134	6	106374406	-	A	G	2385	-0.313749	0.112085	7.83546	0.00512311	0.00639836	NA	NA	NA	NA
rs11220587	11	126082725	+	A	G	2384	-0.243278	0.0869116	7.83519	0.00512388	0.00639929	NA	NA	NA	NA
rs17815112	2	155022540	-	C	T	2381	-0.21112	0.0754389	7.83194	0.0051331	0.00641025	NA	NA	NA	NA
rs343970	2	44811419	+	A	G	2384	-0.273211	0.0976324	7.83086	0.00513617	0.00641391	NA	NA	NA	NA
rs9317413	13	63794530	-	A	G	2375	-0.218156	0.0779679	7.82893	0.00514166	0.00642045	NA	NA	NA	NA
rs768923	12	109006782	+	A	G	2384	0.215194	0.0769094	7.82889	0.00514177	0.00642058	NA	NA	NA	NA
rs6939078	6	47953110	+	C	T	2378	0.229733	0.0821082	7.82841	0.00514314	0.0064222	NA	NA	NA	NA
rs12509143	4	30272338	+	C	T	2382	-0.219149	0.0783261	7.82828	0.00514351	0.00642264	NA	NA	NA	NA
rs7717275	5	8843546	+	A	C	2381	-0.207319	0.074098	7.82826	0.00514357	0.00642272	NA	NA	NA	NA
rs2357200	7	13149140	-	C	T	2385	-0.300083	0.107262	7.82694	0.00514733	0.00642719	NA	NA	NA	NA
rs13278438	8	127871301	+	A	C	2379	0.242456	0.0866655	7.82657	0.00514837	0.00642843	NA	NA	NA	NA
rs727422	11	120673388	+	A	G	2378	-0.355297	0.12701	7.82536	0.00515181	0.00643252	NA	NA	NA	NA
rs4445669	11	114550447	+	C	T	2379	-0.212613	0.0760056	7.82505	0.00515272	0.0064336	NA	NA	NA	NA
rs2060028	4	65339808	-	C	T	2375	-0.239945	0.0857796	7.8245	0.00515426	0.00643544	NA	NA	NA	NA
rs4875364	8	4432000	+	C	T	2385	0.329471	0.117786	7.82435	0.00515469	0.00643595	NA	NA	NA	NA
rs6421237	12	71573877	-	A	C	2380	-0.260326	0.0930805	7.82198	0.00516145	0.006444	NA	NA	NA	NA
rs7017143	8	40456827	-	G	T	2382	0.249129	0.089082	7.82113	0.0051639	0.0064469	NA	NA	NA	NA
rs7805631	7	7315781	-	A	T	2382	0.208599	0.0746003	7.81889	0.00517029	0.00645451	NA	NA	NA	NA
rs1744498	6	165559698	-	A	C	2384	0.461343	0.164988	7.81889	0.00517029	0.00645451	NA	NA	NA	NA
rs11618728	13	66852881	+	A	G	2378	-0.250063	0.0894468	7.81575	0.00517928	0.0064652	NA	NA	NA	NA
rs17453240	14	34248919	-	C	G	2385	0.332466	0.118924	7.81545	0.00518015	0.00646624	NA	NA	NA	NA
rs2271079	11	18519558	-	A	G	2383	-0.307289	0.10992	7.81529	0.00518061	0.00646679	NA	NA	NA	NA
rs2050555	1	199944054	-	A	C	2380	-0.216	0.0772697	7.81426	0.00518356	0.0064703	NA	NA	NA	NA
rs685000	18	74918508	-	C	T	2376	-0.379942	0.135939	7.81175	0.00519077	0.00647888	NA	NA	NA	NA
rs59585	3	13476254	+	C	T	2382	0.214805	0.0768551	7.81164	0.00519108	0.00647924	NA	NA	NA	NA
rs154767	5	115123739	-	A	G	2383	-0.293106	0.104886	7.80926	0.00519792	0.00648739	NA	NA	NA	NA
rs883995	4	5807935	+	C	T	2385	0.249984	0.0894557	7.80922	0.00519802	0.0064875	NA	NA	NA	NA
rs464576	21	30175685	+	C	G	2382	-0.335144	0.119931	7.80907	0.00519845	0.00648801	NA	NA	NA	NA
rs7190999	16	13863729	-	C	T	2385	-0.328196	0.11745	7.80832	0.00520062	0.0064906	NA	NA	NA	NA
rs12472955	2	151654771	-	A	G	2385	0.213345	0.0763521	7.80771	0.00520237	0.00649268	NA	NA	NA	NA
rs572416	18	74985173	-	A	G	2376	0.391367	0.14008	7.80574	0.00520806	0.00649944	NA	NA	NA	NA
rs2608903	6	131805071	-	A	G	2381	0.217328	0.0777873	7.80574	0.00520806	0.00649944	NA	NA	NA	NA
rs792365	17	52808994	-	A	G	2380	-0.276369	0.0989205	7.80562	0.00520841	0.00649986	NA	NA	NA	NA
rs753178	13	111665322	+	C	T	2384	0.211978	0.0758839	7.80336	0.00521492	0.0065076	NA	NA	NA	NA
rs652541	11	107731235	-	C	T	2382	-0.217226	0.0777706	7.80176	0.00521953	0.00651308	NA	NA	NA	NA
rs9968605	5	124327575	+	A	G	2379	-0.265835	0.0951753	7.80144	0.00522046	0.00651419	NA	NA	NA	NA
rs7649230	3	195182469	-	A	C	2382	0.212077	0.0759317	7.80087	0.00522211	0.00651615	NA	NA	NA	NA
rs11718385	3	46302592	-	A	G	2378	0.207726	0.0743814	7.79923	0.00522684	0.00652178	NA	NA	NA	NA
rs1324059	13	73241529	-	A	G	2385	0.267453	0.0957729	7.79848	0.00522902	0.00652437	NA	NA	NA	NA
rs6793943	3	38629697	+	C	T	2384	-0.305877	0.10954	7.79742	0.00523209	0.00652802	NA	NA	NA	NA
rs7963203	12	80035771	-	A	G	2378	-0.419629	0.150287	7.79632	0.00523528	0.00653182	NA	NA	NA	NA
rs1520004	3	14651576	+	C	G	2375	-0.310648	0.111272	7.79408	0.00524178	0.00653954	NA	NA	NA	NA
rs7547028	1	95632233	+	A	G	2385	-0.286947	0.102784	7.79391	0.00524226	0.00654011	NA	NA	NA	NA
rs12704343	7	86551389	+	A	C	2379	-0.238025	0.0852636	7.79324	0.00524421	0.00654244	NA	NA	NA	NA
rs296190	5	152551736	-	C	T	2385	-0.290614	0.104115	7.79123	0.00525005	0.00654937	NA	NA	NA	NA
rs1981430	20	43409081	-	G	T	2385	0.211729	0.0758564	7.79067	0.00525168	0.00655132	NA	NA	NA	NA
rs12117895	1	34851837	-	C	T	2384	-0.210641	0.0754677	7.79044	0.00525235	0.00655211	NA	NA	NA	NA
rs4424881	15	27049008	-	A	G	2377	-0.293879	0.105304	7.78838	0.00525832	0.00655921	NA	NA	NA	NA
rs10779530	1	208748315	+	A	G	2381	0.273488	0.0980041	7.78731	0.00526145	0.00656292	NA	NA	NA	NA
rs997868	12	4569493	-	A	G	2385	-0.222777	0.0798363	7.78649	0.00526383	0.00656575	NA	NA	NA	NA
rs561061	7	80629116	-	A	G	2383	-0.280007	0.100348	7.78606	0.00526508	0.00656724	NA	NA	NA	NA
rs2902662	17	41162708	-	C	T	2374	-0.702639	0.251832	7.7847	0.00526906	0.00657198	NA	NA	NA	NA
rs12908208	15	45584167	-	C	T	2375	0.235701	0.084486	7.78313	0.00527363	0.00657741	NA	NA	NA	NA
rs1538589	9	16932901	-	A	G	2383	0.222105	0.0796154	7.78259	0.00527522	0.00657929	NA	NA	NA	NA
rs7782002	7	35500048	-	C	T	2384	-0.270135	0.0968359	7.78193	0.00527714	0.00658157	NA	NA	NA	NA
rs4933991	10	85990007	-	A	G	2383	-0.218882	0.0784635	7.7819	0.00527723	0.00658168	NA	NA	NA	NA
rs8016035	14	58675269	+	A	G	2385	0.269227	0.0965656	7.77309	0.00530303	0.00661235	NA	NA	NA	NA
rs17578145	5	152471658	+	A	G	2381	-0.336733	0.120786	7.77202	0.00530618	0.00661609	NA	NA	NA	NA
rs7367640	1	199904065	+	C	T	2383	0.227574	0.0816418	7.76999	0.00531212	0.00662315	NA	NA	NA	NA
rs17367114	18	4554544	+	A	G	2373	-0.364449	0.130759	7.76843	0.00531672	0.00662861	NA	NA	NA	NA
rs7935464	11	78494745	+	C	T	2384	0.31935	0.114578	7.76834	0.00531699	0.00662894	NA	NA	NA	NA
rs12467783	2	234869160	+	C	T	2381	-0.23555	0.0845143	7.76795	0.00531814	0.00663031	NA	NA	NA	NA
rs6990254	8	62380077	+	G	T	2381	-0.300618	0.107862	7.7677	0.00531888	0.00663118	NA	NA	NA	NA
rs1038770	4	120093935	-	C	T	2379	0.322406	0.115682	7.76735	0.00531989	0.00663238	NA	NA	NA	NA
rs1566439	16	55582163	+	C	T	2382	0.216429	0.0776597	7.76673	0.00532174	0.00663458	NA	NA	NA	NA
rs6834503	4	114990624	+	C	T	2381	-0.205517	0.0737479	7.76595	0.00532404	0.00663732	NA	NA	NA	NA
rs17175665	16	13259683	-	G	T	2374	-0.272106	0.0976441	7.76575	0.00532462	0.006638	NA	NA	NA	NA
rs4293075	10	60231757	-	A	G	2381	0.247345	0.0887701	7.76377	0.00533045	0.00664494	NA	NA	NA	NA
rs16851892	3	143080228	+	A	G	2385	-0.307036	0.110197	7.76322	0.00533209	0.00664689	NA	NA	NA	NA
rs7705324	5	25172395	+	A	G	2384	-0.206138	0.0739857	7.76287	0.00533312	0.0066481	NA	NA	NA	NA
rs1720033	12	120868727	-	C	T	2385	0.210446	0.0755481	7.75955	0.00534293	0.00665976	NA	NA	NA	NA
rs7595450	2	181190051	+	C	G	2385	-0.398841	0.143192	7.75819	0.00534696	0.00666454	NA	NA	NA	NA
rs7309495	12	111748317	-	A	G	2375	-0.313268	0.11247	7.75815	0.00534708	0.00666469	NA	NA	NA	NA
rs10517653	4	157953440	-	A	C	2382	0.304077	0.109174	7.75764	0.00534857	0.00666646	NA	NA	NA	NA
rs4474240	1	152724479	+	A	C	2382	-0.271923	0.0976339	7.75695	0.00535063	0.00666891	NA	NA	NA	NA
rs7847308	9	34437919	+	C	G	2378	0.334358	0.120057	7.75626	0.00535268	0.00667134	NA	NA	NA	NA
rs4241433	3	163191929	+	C	T	2385	-0.211371	0.075899	7.75563	0.00535454	0.00667355	NA	NA	NA	NA
rs6904218	6	150854209	-	C	T	2381	-0.278897	0.100149	7.75523	0.00535574	0.00667497	NA	NA	NA	NA
rs11952152	5	153597565	-	C	T	2377	0.292692	0.105104	7.7551	0.0053561	0.0066754	NA	NA	NA	NA
rs2799729	9	38456031	-	C	T	2385	-0.209826	0.0753584	7.75275	0.00536309	0.00668371	NA	NA	NA	NA
rs4849298	2	111434149	+	A	G	2385	-0.220355	0.0791436	7.75202	0.00536526	0.00668628	NA	NA	NA	NA
rs6718946	2	217461509	-	C	T	2385	0.209166	0.0751266	7.75167	0.0053663	0.00668752	NA	NA	NA	NA
rs2268794	2	31632908	+	A	T	2375	0.354637	0.127382	7.75083	0.00536878	0.00669046	NA	NA	NA	NA
rs6414727	4	21349250	-	C	T	2375	-0.2528	0.0908123	7.74932	0.00537329	0.00669582	NA	NA	NA	NA
rs17269545	15	57269689	-	A	C	2384	0.464608	0.166902	7.74905	0.00537407	0.00669674	NA	NA	NA	NA
rs7010839	8	30200509	+	C	G	2377	-0.350583	0.125943	7.74874	0.00537501	0.00669786	NA	NA	NA	NA
rs273813	12	59341882	+	C	T	2383	-0.271901	0.0976844	7.7477	0.0053781	0.00670154	NA	NA	NA	NA
rs319889	15	33737775	-	A	G	2376	-0.212665	0.0764068	7.74692	0.00538042	0.00670429	NA	NA	NA	NA
rs12778915	10	77287563	+	A	G	2383	0.221849	0.0797068	7.74685	0.00538063	0.00670454	NA	NA	NA	NA
rs17635381	8	17861833	-	A	C	2379	-0.287308	0.10323	7.7461	0.00538286	0.00670719	NA	NA	NA	NA
rs304763	7	79829080	+	A	G	2375	-0.215	0.0772547	7.74512	0.0053858	0.00671067	NA	NA	NA	NA
rs12770054	10	61911763	-	A	G	2385	-0.207803	0.0746702	7.74477	0.00538684	0.00671191	NA	NA	NA	NA
rs1978368	2	205209582	-	A	C	2377	0.375834	0.135061	7.74341	0.00539089	0.00671672	NA	NA	NA	NA
rs2148975	6	6883927	+	C	T	2374	0.28073	0.100889	7.74272	0.00539296	0.00671918	NA	NA	NA	NA
rs10147231	14	94350345	-	A	C	2384	0.275247	0.0989218	7.74217	0.00539459	0.00672112	NA	NA	NA	NA
rs227075	11	107723406	-	A	G	2383	0.216514	0.077816	7.74168	0.00539606	0.00672286	NA	NA	NA	NA
rs518264	15	45995826	+	C	T	2377	0.297041	0.106762	7.7411	0.00539778	0.0067249	NA	NA	NA	NA
rs10767287	11	24942990	+	C	G	2384	-0.210688	0.0757338	7.73927	0.00540327	0.00673143	NA	NA	NA	NA
rs2303604	2	71681931	+	A	T	2381	-0.491461	0.176665	7.73885	0.00540453	0.00673292	NA	NA	NA	NA
rs157216	1	29081543	-	G	T	2372	0.394648	0.141875	7.7377	0.00540797	0.00673701	NA	NA	NA	NA
rs11597765	10	3839534	-	A	G	2373	0.320028	0.115072	7.7346	0.00541725	0.00674802	NA	NA	NA	NA
rs11811517	1	63264950	+	A	T	2383	-0.222842	0.0801302	7.73399	0.0054191	0.00675021	NA	NA	NA	NA
rs11829757	12	57087790	+	C	T	2379	0.318227	0.114433	7.73337	0.00542095	0.00675241	NA	NA	NA	NA
rs11939984	4	146032178	+	C	T	2381	0.29952	0.10771	7.73284	0.00542255	0.00675431	NA	NA	NA	NA
rs11883601	2	31843090	-	A	T	2376	-0.384042	0.138107	7.73258	0.00542332	0.00675523	NA	NA	NA	NA
rs929332	7	45300667	-	C	T	2381	0.221968	0.0798237	7.73242	0.00542381	0.00675581	NA	NA	NA	NA
rs9332975	2	31603921	+	C	T	2385	0.39021	0.14033	7.73201	0.00542504	0.00675728	NA	NA	NA	NA
rs16874044	5	4833629	+	C	T	2385	-0.311082	0.111883	7.73078	0.00542874	0.00676166	NA	NA	NA	NA
rs6086520	20	8515651	-	C	T	2384	-0.327207	0.117693	7.72937	0.00543298	0.00676669	NA	NA	NA	NA
rs6542126	2	113739039	+	A	C	2384	0.306433	0.110228	7.72841	0.00543586	0.00677012	NA	NA	NA	NA
rs4696175	4	154379415	-	A	G	2379	-0.362256	0.130311	7.72801	0.00543705	0.00677153	NA	NA	NA	NA
rs12907720	15	29684304	+	C	T	2385	-0.259595	0.0933912	7.72647	0.00544171	0.00677706	NA	NA	NA	NA
rs4637733	7	146600980	-	C	T	2384	0.222461	0.0800345	7.72595	0.00544327	0.00677891	NA	NA	NA	NA
rs1571333	9	88546243	-	C	T	2383	-0.219396	0.078935	7.72537	0.00544503	0.006781	NA	NA	NA	NA
rs667108	18	61258331	+	C	T	2374	0.313953	0.112968	7.72363	0.00545026	0.0067872	NA	NA	NA	NA
rs7757751	6	112521003	-	G	T	2373	0.248414	0.0893939	7.72208	0.00545494	0.00679276	NA	NA	NA	NA
rs9415590	10	60257880	-	C	T	2374	0.247006	0.0888882	7.72193	0.0054554	0.0067933	NA	NA	NA	NA
rs301638	13	60357111	+	A	C	2382	-0.221789	0.0798146	7.72174	0.00545597	0.00679398	NA	NA	NA	NA
rs10821729	10	61769179	+	C	T	2381	0.208134	0.0749096	7.71991	0.00546151	0.00680055	NA	NA	NA	NA
rs1401317	11	43932318	-	C	T	2385	0.267209	0.0961758	7.71919	0.00546368	0.00680314	NA	NA	NA	NA
rs7580118	2	32251638	-	A	G	2378	-0.342787	0.123379	7.71913	0.00546387	0.00680336	NA	NA	NA	NA
rs4582919	10	61774782	+	C	T	2381	-0.208936	0.0752034	7.71883	0.00546479	0.00680445	NA	NA	NA	NA
rs16830637	2	199471441	+	C	T	2384	0.844101	0.303846	7.71761	0.00546849	0.00680884	NA	NA	NA	NA
rs41466649	8	70081721	+	A	G	2378	0.291187	0.104819	7.71729	0.00546944	0.00680997	NA	NA	NA	NA
rs6538353	12	91619260	-	C	G	2382	-0.223228	0.0803582	7.71679	0.00547095	0.00681176	NA	NA	NA	NA
rs7441657	4	32628850	+	C	G	2376	0.372308	0.134033	7.71585	0.0054738	0.00681514	NA	NA	NA	NA
rs12445329	16	18043196	+	A	C	2384	-0.206337	0.0742847	7.71539	0.0054752	0.0068168	NA	NA	NA	NA
rs6825397	4	59809651	-	A	G	2383	0.243404	0.0876316	7.71499	0.00547643	0.00681826	NA	NA	NA	NA
rs823036	3	196178380	+	A	G	2384	0.40311	0.145146	7.71324	0.00548174	0.00682456	NA	NA	NA	NA
rs14223	1	163960487	-	A	C	2381	0.212665	0.0765737	7.71316	0.00548197	0.00682484	NA	NA	NA	NA
rs519282	1	65259671	-	A	C	2381	0.29567	0.106462	7.71309	0.00548219	0.0068251	NA	NA	NA	NA
rs17773016	2	46880988	-	A	C	2385	0.311029	0.111993	7.71291	0.00548274	0.00682575	NA	NA	NA	NA
rs6990315	8	15312999	+	A	G	2385	0.324785	0.116952	7.71219	0.00548491	0.00682833	NA	NA	NA	NA
rs25920	5	110821041	+	A	G	2384	-0.268803	0.0967936	7.71215	0.00548504	0.00682848	NA	NA	NA	NA
rs529277	11	62849829	+	C	T	2385	-0.229152	0.0825177	7.71176	0.00548623	0.00682989	NA	NA	NA	NA
rs7808122	7	22764605	-	A	G	2381	-0.212027	0.0763565	7.71061	0.00548973	0.00683404	NA	NA	NA	NA
rs6598466	15	96713204	-	C	T	2384	0.223416	0.0804593	7.71042	0.0054903	0.00683472	NA	NA	NA	NA
rs4610267	3	44460918	+	C	T	2384	0.215709	0.0776921	7.70874	0.0054954	0.00684077	NA	NA	NA	NA
rs17134541	5	111834141	+	A	G	2379	0.269353	0.0970216	7.7074	0.00549949	0.00684563	NA	NA	NA	NA
rs6505030	17	51504398	+	G	T	2377	0.269562	0.0970978	7.70723	0.00550001	0.00684624	NA	NA	NA	NA
rs1190967	14	99605854	-	C	T	2384	0.25536	0.0919925	7.70551	0.00550526	0.00685247	NA	NA	NA	NA
rs308003	2	6753810	+	A	G	2378	0.229642	0.0827323	7.70463	0.00550793	0.00685564	NA	NA	NA	NA
rs682591	18	74952886	-	A	G	2380	-0.379844	0.136876	7.70116	0.00551855	0.00686823	NA	NA	NA	NA
rs1563045	4	72334532	-	A	G	2377	-0.284805	0.10263	7.70106	0.00551885	0.00686859	NA	NA	NA	NA
rs7163430	15	36310957	+	A	G	2385	0.224647	0.080967	7.69813	0.0055278	0.00687921	NA	NA	NA	NA
rs11153343	6	112555347	+	A	G	2381	-0.246818	0.0889583	7.69806	0.00552802	0.00687947	NA	NA	NA	NA
rs11677963	2	196812412	-	C	G	2381	0.228264	0.0822805	7.69627	0.0055335	0.00688597	NA	NA	NA	NA
rs17244540	8	60133102	+	A	T	2380	0.267801	0.096542	7.69469	0.00553836	0.00689173	NA	NA	NA	NA
rs1796390	12	41164871	+	C	T	2384	0.233816	0.084293	7.69421	0.00553984	0.00689349	NA	NA	NA	NA
rs12152244	3	59954277	-	A	C	2369	-0.256117	0.0923332	7.69414	0.00554003	0.00689372	NA	NA	NA	NA
rs2886357	17	63224948	-	C	T	2385	-0.286967	0.103457	7.69382	0.00554101	0.00689488	NA	NA	NA	NA
rs10753906	1	200154005	+	C	G	2385	-0.210509	0.075898	7.69275	0.00554431	0.00689879	NA	NA	NA	NA
rs7729613	5	25172213	-	A	C	2384	0.205446	0.0740768	7.69186	0.00554705	0.00690203	NA	NA	NA	NA
rs6835720	4	186914128	+	C	T	2371	-0.23137	0.0834241	7.69184	0.0055471	0.0069021	NA	NA	NA	NA
rs2274359	10	6195812	+	C	T	2379	-0.224144	0.0808342	7.68893	0.00555606	0.00691272	NA	NA	NA	NA
rs10980845	9	113083642	-	C	T	2385	-0.231131	0.0833578	7.68817	0.00555839	0.00691548	NA	NA	NA	NA
rs6566620	18	68190405	+	G	T	2385	-0.206905	0.07463	7.68627	0.00556426	0.00692245	NA	NA	NA	NA
rs16969649	18	33911399	+	C	T	2382	-0.270475	0.097562	7.68586	0.00556552	0.00692394	NA	NA	NA	NA
rs7006704	8	40456851	-	A	C	2380	0.247798	0.0893838	7.6856	0.00556631	0.00692487	NA	NA	NA	NA
rs7668712	4	150462201	-	C	T	2374	-0.551915	0.199082	7.6856	0.00556632	0.00692489	NA	NA	NA	NA
rs4276688	8	84913871	+	C	G	2382	-0.379483	0.136904	7.68338	0.00557316	0.006933	NA	NA	NA	NA
rs7789244	7	138344485	-	C	T	2375	0.266189	0.0960347	7.68288	0.0055747	0.00693483	NA	NA	NA	NA
rs1317538	6	73706132	-	C	T	2380	-0.212192	0.0765544	7.68277	0.00557505	0.00693525	NA	NA	NA	NA
rs463803	5	4320126	+	C	G	2381	-0.289419	0.104426	7.68138	0.00557934	0.00694033	NA	NA	NA	NA
rs7009652	8	4440793	-	A	G	2377	0.32691	0.117957	7.68079	0.00558118	0.0069425	NA	NA	NA	NA
rs12464181	2	238191237	-	C	T	2374	0.411373	0.148442	7.67991	0.0055839	0.00694573	NA	NA	NA	NA
rs6752124	2	13958075	+	A	G	2385	0.337285	0.121716	7.67889	0.00558704	0.00694946	NA	NA	NA	NA
rs847169	2	176591320	+	A	G	2375	-0.214871	0.0775559	7.67581	0.00559659	0.00696077	NA	NA	NA	NA
rs7615982	3	135897676	-	C	T	2380	0.224145	0.0809105	7.6745	0.00560066	0.0069656	NA	NA	NA	NA
rs7925018	11	78494902	+	G	T	2385	-0.317304	0.114539	7.67438	0.00560104	0.00696605	NA	NA	NA	NA
rs2908710	16	9656730	-	A	G	2383	0.259631	0.0937312	7.67262	0.00560651	0.00697253	NA	NA	NA	NA
rs8132319	21	21349566	-	A	G	2385	0.39272	0.141783	7.67215	0.00560796	0.00697426	NA	NA	NA	NA
rs6537499	10	50010755	+	A	T	2384	-0.215388	0.0777642	7.67158	0.00560973	0.00697636	NA	NA	NA	NA
rs7632600	3	3918243	+	C	G	2376	-0.276396	0.0997916	7.67144	0.00561018	0.00697688	NA	NA	NA	NA
rs2645341	5	178343921	-	A	G	2385	0.540616	0.195215	7.66927	0.00561692	0.00698487	NA	NA	NA	NA
rs17180400	12	76294298	-	C	T	2376	-0.519182	0.187483	7.66858	0.00561905	0.0069874	NA	NA	NA	NA
rs2669502	13	103550947	-	A	G	2382	0.207755	0.0750332	7.66648	0.00562562	0.00699519	NA	NA	NA	NA
rs17332447	16	72490417	+	A	G	2385	0.218289	0.0788434	7.66537	0.00562907	0.00699928	NA	NA	NA	NA
rs17134601	10	5251175	-	C	T	2384	-0.271246	0.0979787	7.66414	0.00563291	0.00700382	NA	NA	NA	NA
rs4462735	2	208983044	-	A	G	2385	0.301171	0.10879	7.66392	0.00563359	0.00700463	NA	NA	NA	NA
rs1757925	4	130240241	+	C	T	2385	-0.295343	0.106688	7.66343	0.00563514	0.00700647	NA	NA	NA	NA
rs4726084	7	151015436	+	A	G	2379	-0.260391	0.0940653	7.6629	0.0056368	0.00700843	NA	NA	NA	NA
rs12679696	8	17285087	-	A	G	2385	0.216376	0.0781671	7.66253	0.00563794	0.00700979	NA	NA	NA	NA
rs2680603	8	4132486	+	C	G	2384	0.275018	0.0993559	7.66187	0.00564	0.00701223	NA	NA	NA	NA
rs2692390	7	144234358	+	C	T	2384	-0.211573	0.0764356	7.66175	0.00564039	0.00701268	NA	NA	NA	NA
rs1503575	12	59329972	-	C	T	2381	0.265854	0.0960522	7.66077	0.00564344	0.0070163	NA	NA	NA	NA
rs17781705	12	65994936	-	C	T	2381	0.543936	0.196523	7.66073	0.00564358	0.00701647	NA	NA	NA	NA
rs8102561	19	60179962	-	A	G	2385	0.265854	0.0960695	7.65801	0.00565209	0.00702656	NA	NA	NA	NA
rs12612692	2	42958592	-	A	T	2375	0.212715	0.076874	7.65661	0.00565648	0.00703176	NA	NA	NA	NA
rs11150519	16	81491808	-	C	T	2379	0.304662	0.110111	7.65556	0.00565976	0.00703564	NA	NA	NA	NA
rs2647259	4	106475970	+	A	C	2384	-0.209448	0.0757035	7.65454	0.00566296	0.00703943	NA	NA	NA	NA
rs10877085	12	56951358	-	C	T	2385	0.249971	0.0903569	7.65347	0.00566632	0.00704341	NA	NA	NA	NA
rs2838756	21	45278819	-	A	G	2385	-0.227991	0.0824189	7.65209	0.00567065	0.00704854	NA	NA	NA	NA
rs1471671	18	11003889	+	C	G	2383	-0.213093	0.0770469	7.6494	0.00567913	0.00705859	NA	NA	NA	NA
rs13101295	4	39896291	+	C	T	2385	-0.372899	0.134854	7.64634	0.00568875	0.00706999	NA	NA	NA	NA
rs7433574	3	86762229	-	A	G	2380	-0.293081	0.10599	7.64625	0.00568904	0.00707033	NA	NA	NA	NA
rs698622	7	56235002	-	A	C	2376	-0.259785	0.0939847	7.64039	0.00570757	0.00709228	NA	NA	NA	NA
rs8112088	19	13498769	-	A	G	2384	0.240073	0.086856	7.63987	0.00570922	0.00709423	NA	NA	NA	NA
rs9828507	3	163847799	+	G	T	2374	0.262711	0.0950502	7.63926	0.00571113	0.00709649	NA	NA	NA	NA
rs10084919	4	186913288	+	C	T	2381	0.229609	0.0830892	7.63644	0.00572007	0.00710708	NA	NA	NA	NA
rs4930767	12	5467642	-	A	G	2384	-0.204951	0.0741762	7.63431	0.00572683	0.00711508	NA	NA	NA	NA
rs1789263	18	74978327	+	A	T	2377	0.379104	0.137207	7.63418	0.00572723	0.00711556	NA	NA	NA	NA
rs12982931	19	16461823	-	A	G	2384	-0.283126	0.102479	7.63296	0.00573112	0.00712017	NA	NA	NA	NA
rs9943068	1	241012792	-	A	G	2381	0.214945	0.0778045	7.63208	0.0057339	0.00712346	NA	NA	NA	NA
rs9300686	13	101071354	+	A	G	2380	0.521118	0.188647	7.63081	0.00573795	0.00712825	NA	NA	NA	NA
rs10741822	11	20137180	-	C	T	2385	0.399606	0.144707	7.62578	0.00575399	0.00714725	NA	NA	NA	NA
rs136989	22	41276824	-	G	T	2376	0.267795	0.0969755	7.62572	0.00575417	0.00714746	NA	NA	NA	NA
rs10495966	2	49196425	-	C	T	2385	-0.236847	0.0857711	7.62527	0.00575559	0.00714914	NA	NA	NA	NA
rs2804938	10	50035552	+	A	G	2375	0.215827	0.0781592	7.62521	0.00575579	0.00714937	NA	NA	NA	NA
rs526509	9	258740	+	G	T	2383	-0.210397	0.0761934	7.62506	0.00575626	0.00714994	NA	NA	NA	NA
rs9434158	1	101504049	-	A	G	2385	-0.368788	0.133558	7.62456	0.00575786	0.00715182	NA	NA	NA	NA
rs7237294	18	74065941	+	G	T	2380	0.206101	0.0746459	7.62339	0.00576161	0.00715627	NA	NA	NA	NA
rs1513826	2	111377181	-	A	T	2383	0.210764	0.0763499	7.62038	0.00577124	0.00716767	NA	NA	NA	NA
rs10760959	9	104991536	-	A	G	2385	-0.206814	0.0749264	7.61887	0.00577605	0.00717336	NA	NA	NA	NA
rs7609743	3	119824767	-	C	T	2382	-0.221964	0.080421	7.61771	0.00577977	0.00717777	NA	NA	NA	NA
rs1421203	18	41346378	+	C	T	2384	-0.259808	0.094148	7.6152	0.00578783	0.0071873	NA	NA	NA	NA
rs2725191	10	50027838	-	A	C	2381	-0.214902	0.0778761	7.61503	0.00578839	0.00718797	NA	NA	NA	NA
rs1924643	6	114902226	-	C	T	2376	0.21127	0.0765706	7.6129	0.00579522	0.00719605	NA	NA	NA	NA
rs8037466	15	60698154	+	C	T	2385	0.224104	0.0812361	7.61026	0.00580371	0.0072061	NA	NA	NA	NA
rs951827	10	130168048	+	C	T	2385	0.289653	0.104999	7.60998	0.00580462	0.00720718	NA	NA	NA	NA
rs1980945	4	130348262	-	G	T	2385	0.218242	0.0791133	7.60987	0.00580498	0.0072076	NA	NA	NA	NA
rs2044110	4	180845676	+	A	G	2378	0.245464	0.0889846	7.60932	0.00580674	0.00720968	NA	NA	NA	NA
rs7609002	2	111376131	+	A	G	2384	-0.210086	0.0761663	7.60796	0.00581113	0.00721487	NA	NA	NA	NA
rs2974179	2	79991756	-	C	T	2382	0.231431	0.0839177	7.60566	0.00581854	0.00722365	NA	NA	NA	NA
rs6930045	6	53135102	-	A	G	2373	0.254673	0.0923454	7.60561	0.0058187	0.00722384	NA	NA	NA	NA
rs785108	1	39925263	+	C	T	2380	0.209692	0.0760407	7.60451	0.00582226	0.00722805	NA	NA	NA	NA
rs17666735	18	28717818	-	A	G	2384	0.337931	0.12256	7.60261	0.00582839	0.00723531	NA	NA	NA	NA
rs517136	1	65261669	+	C	T	2385	0.292857	0.106232	7.59983	0.0058374	0.00724596	NA	NA	NA	NA
rs10745600	12	91480281	-	G	T	2385	-0.207626	0.075329	7.59691	0.00584685	0.00725714	NA	NA	NA	NA
rs17421554	9	86982081	+	A	C	2384	0.419125	0.152072	7.59612	0.00584939	0.00726015	NA	NA	NA	NA
rs454221	5	143893844	+	A	G	2384	-0.232526	0.084383	7.59334	0.00585843	0.00727084	NA	NA	NA	NA
rs13133437	4	177976287	+	C	T	2385	-0.260527	0.0945466	7.59299	0.00585958	0.00727221	NA	NA	NA	NA
rs6921765	6	40912332	+	A	G	2385	-0.253255	0.0919104	7.59252	0.00586109	0.00727399	NA	NA	NA	NA
rs10740460	10	78319936	-	C	T	2385	0.240333	0.0872303	7.59086	0.0058665	0.00728039	NA	NA	NA	NA
rs2030558	1	174156250	-	G	T	2385	-0.214922	0.078017	7.58897	0.00587264	0.00728765	NA	NA	NA	NA
rs2281850	16	67276251	-	C	T	2378	-0.214719	0.0779462	7.58844	0.00587439	0.00728972	NA	NA	NA	NA
rs11096956	4	38452575	-	G	T	2385	-0.271331	0.0984973	7.5884	0.0058745	0.00728986	NA	NA	NA	NA
rs1743938	6	134602439	-	A	G	2384	-0.288086	0.104581	7.58817	0.00587526	0.00729075	NA	NA	NA	NA
rs10953450	7	104190506	+	A	T	2375	-0.23078	0.0837787	7.58804	0.00587567	0.00729124	NA	NA	NA	NA
rs7198295	16	65034445	-	A	G	2385	0.208798	0.0757989	7.58801	0.00587578	0.00729137	NA	NA	NA	NA
rs4726861	7	146786412	+	A	G	2383	-0.228077	0.0828006	7.58748	0.00587749	0.00729339	NA	NA	NA	NA
rs1277767	10	18538404	-	C	T	2382	-0.241904	0.0878217	7.58721	0.00587838	0.00729444	NA	NA	NA	NA
rs11062678	12	3462728	-	A	G	2381	0.21982	0.0798161	7.58493	0.00588582	0.00730324	NA	NA	NA	NA
rs7685323	4	139828852	+	A	G	2382	0.209621	0.0761138	7.58478	0.0058863	0.00730381	NA	NA	NA	NA
rs11217223	11	98228426	-	C	T	2382	-0.448311	0.162784	7.58467	0.00588667	0.00730424	NA	NA	NA	NA
rs41425046	17	4605443	+	G	T	2382	0.21452	0.0779009	7.58319	0.0058915	0.00730996	NA	NA	NA	NA
rs1030831	4	130244487	-	A	C	2385	0.294127	0.106816	7.58221	0.00589471	0.00731376	NA	NA	NA	NA
rs959247	4	100776007	+	A	G	2382	-0.221248	0.080353	7.58149	0.00589706	0.00731653	NA	NA	NA	NA
rs4693597	4	84408938	-	A	G	2383	0.216699	0.0787018	7.58129	0.00589772	0.00731732	NA	NA	NA	NA
rs2999392	14	50724895	-	A	G	2384	-0.231725	0.0841598	7.58118	0.00589808	0.00731774	NA	NA	NA	NA
rs1279314	14	32663876	+	A	G	2378	0.591116	0.214697	7.58044	0.00590052	0.00732062	NA	NA	NA	NA
rs7862494	9	38449763	-	A	G	2374	0.20799	0.0755436	7.58037	0.00590073	0.00732087	NA	NA	NA	NA
rs13321831	3	190987185	-	C	T	2373	-0.464742	0.168807	7.57954	0.00590345	0.00732409	NA	NA	NA	NA
rs236486	6	36794385	-	A	G	2382	0.216328	0.078579	7.57902	0.00590516	0.00732611	NA	NA	NA	NA
rs7320702	13	24975538	+	A	G	2383	-0.217667	0.0790701	7.57813	0.00590807	0.00732955	NA	NA	NA	NA
rs4674327	2	199459646	-	C	T	2379	0.838129	0.304476	7.57733	0.0059107	0.00733267	NA	NA	NA	NA
rs12336857	9	125493505	+	A	G	2384	-0.246397	0.0895153	7.57663	0.005913	0.00733539	NA	NA	NA	NA
rs2645906	12	25008750	-	A	C	2381	0.248396	0.0902423	7.57652	0.00591336	0.00733581	NA	NA	NA	NA
rs1822670	4	35514867	+	A	G	2385	-0.264638	0.0961432	7.5765	0.00591341	0.00733587	NA	NA	NA	NA
rs10024805	4	186914513	+	G	T	2384	0.228535	0.0830301	7.57593	0.00591529	0.0073381	NA	NA	NA	NA
rs17627690	7	47777759	+	A	G	2385	0.312099	0.113404	7.574	0.00592161	0.00734556	NA	NA	NA	NA
rs9317543	13	65359230	-	C	T	2385	0.208068	0.0756047	7.57379	0.00592231	0.00734639	NA	NA	NA	NA
rs1892010	9	19969735	-	A	G	2380	-0.28377	0.103112	7.57378	0.00592236	0.00734645	NA	NA	NA	NA
rs237693	20	6232995	-	C	T	2382	0.225484	0.0819335	7.57371	0.00592258	0.00734671	NA	NA	NA	NA
rs857164	16	13866318	+	G	T	2384	-0.315205	0.114539	7.57321	0.00592421	0.00734863	NA	NA	NA	NA
rs9423605	10	5386724	-	A	G	2379	-0.225817	0.0820598	7.5727	0.00592589	0.00735062	NA	NA	NA	NA
rs7952757	12	112570181	-	A	G	2382	-0.229601	0.0834679	7.56675	0.0059455	0.00737381	NA	NA	NA	NA
rs9944629	18	75122047	-	C	T	2384	0.375457	0.136492	7.56667	0.00594575	0.0073741	NA	NA	NA	NA
rs9865920	3	44435834	-	A	G	2384	-0.213705	0.0776925	7.56607	0.00594772	0.00737644	NA	NA	NA	NA
rs2064662	1	95629950	+	A	G	2381	0.282584	0.102734	7.56604	0.00594783	0.00737656	NA	NA	NA	NA
rs1623523	18	3318746	+	C	T	2384	0.267002	0.0970767	7.5648	0.00595193	0.00738141	NA	NA	NA	NA
rs12542413	8	135940214	+	C	T	2384	-0.205764	0.0748238	7.56242	0.00595978	0.00739069	NA	NA	NA	NA
rs4734607	8	103060618	-	C	T	2379	0.374329	0.136135	7.56081	0.00596511	0.00739698	NA	NA	NA	NA
rs17078852	5	178341150	-	C	G	2384	0.53215	0.193541	7.56001	0.00596776	0.00740012	NA	NA	NA	NA
rs468113	3	13474551	+	A	G	2383	0.210056	0.076419	7.55556	0.00598253	0.00741757	NA	NA	NA	NA
rs4759984	12	128847726	-	A	G	2384	0.261467	0.0951254	7.5551	0.00598404	0.00741936	NA	NA	NA	NA
rs6947640	7	83906213	+	C	T	2385	-0.344114	0.125201	7.55414	0.00598722	0.00742312	NA	NA	NA	NA
rs174916	7	29816095	+	A	G	2381	-0.364249	0.132529	7.55393	0.00598793	0.00742396	NA	NA	NA	NA
rs17233198	9	18823053	-	C	T	2379	-0.315769	0.114909	7.55142	0.00599627	0.00743381	NA	NA	NA	NA
rs7967202	12	80052113	-	A	G	2382	-0.41286	0.150244	7.55108	0.0059974	0.00743514	NA	NA	NA	NA
rs10805258	4	10599967	-	C	T	2384	0.256145	0.0932152	7.55088	0.00599808	0.00743595	NA	NA	NA	NA
rs1020065	16	53927455	+	C	T	2385	-0.88726	0.322889	7.55082	0.00599827	0.00743617	NA	NA	NA	NA
rs7604667	2	139899653	+	C	T	2374	-0.208549	0.0758965	7.55044	0.00599956	0.0074377	NA	NA	NA	NA
rs2320566	4	17841558	-	A	G	2380	-0.231479	0.0842496	7.54895	0.0060045	0.00744353	NA	NA	NA	NA
rs12296139	12	59417688	+	G	T	2382	0.263914	0.0960618	7.54783	0.00600822	0.00744794	NA	NA	NA	NA
rs697492	6	166361582	-	C	T	2376	-0.296534	0.107944	7.54666	0.00601215	0.00745257	NA	NA	NA	NA
rs11017538	10	132565791	-	A	T	2384	-0.226804	0.0825613	7.54656	0.00601247	0.00745295	NA	NA	NA	NA
rs2836532	21	38870914	+	A	T	2375	-0.222107	0.0808557	7.54572	0.00601527	0.00745626	NA	NA	NA	NA
rs4792092	17	10879532	-	C	T	2381	0.387851	0.141214	7.54351	0.00602266	0.00746499	NA	NA	NA	NA
rs1504178	2	49131602	-	A	G	2374	0.218488	0.0795556	7.54244	0.00602623	0.00746921	NA	NA	NA	NA
rs11897815	2	218398732	+	C	T	2381	0.233046	0.0848718	7.53977	0.00603517	0.00747977	NA	NA	NA	NA
rs13148770	4	19652614	+	C	T	2376	-0.208363	0.0758856	7.53916	0.00603723	0.00748221	NA	NA	NA	NA
rs7592623	2	177389408	-	A	G	2383	0.249492	0.0908675	7.53869	0.00603878	0.00748403	NA	NA	NA	NA
rs12439707	15	57783659	-	C	T	2377	-0.208917	0.0760959	7.53746	0.00604291	0.00748892	NA	NA	NA	NA
rs10922273	1	195991996	+	C	T	2380	0.326367	0.118883	7.53651	0.0060461	0.00749269	NA	NA	NA	NA
rs16998749	21	40153903	-	C	G	2380	0.307928	0.112174	7.53555	0.00604933	0.0074965	NA	NA	NA	NA
rs17101294	10	84830529	+	G	T	2382	0.504384	0.183769	7.53315	0.00605739	0.00750602	NA	NA	NA	NA
rs1992333	8	62456229	-	A	C	2383	-0.246819	0.0899375	7.53142	0.00606321	0.00751289	NA	NA	NA	NA
rs17818679	4	67839653	+	A	C	2385	-0.273123	0.0995226	7.53134	0.00606347	0.0075132	NA	NA	NA	NA
rs1465789	19	63637868	-	C	T	2381	0.210968	0.076881	7.53002	0.00606793	0.00751847	NA	NA	NA	NA
rs17803227	17	6058839	-	C	T	2385	0.330464	0.120442	7.52818	0.00607413	0.00752579	NA	NA	NA	NA
rs17817040	2	31842459	+	C	T	2382	0.378436	0.137942	7.52652	0.00607972	0.0075324	NA	NA	NA	NA
rs6869276	5	41052172	-	A	G	2383	-0.208101	0.0758831	7.52069	0.00609944	0.00755567	NA	NA	NA	NA
rs2441942	5	2669477	+	C	T	2385	-0.206905	0.0754491	7.52028	0.00610081	0.0075573	NA	NA	NA	NA
rs2435327	6	51946331	+	C	T	2385	-0.213019	0.0776882	7.51841	0.00610715	0.00756478	NA	NA	NA	NA
rs7708206	5	949726	+	C	G	2379	-0.485407	0.177041	7.51731	0.00611087	0.00756918	NA	NA	NA	NA
rs1996249	12	91425007	+	C	T	2384	0.212397	0.0774671	7.51731	0.00611089	0.00756919	NA	NA	NA	NA
rs12644014	4	115038448	-	C	T	2380	0.22676	0.0827071	7.51707	0.00611172	0.00757017	NA	NA	NA	NA
rs927755	14	32686387	+	A	G	2377	-0.59624	0.217498	7.51507	0.0061185	0.00757818	NA	NA	NA	NA
rs16940683	12	108838203	-	A	C	2376	0.719735	0.26255	7.51487	0.00611917	0.00757898	NA	NA	NA	NA
rs635992	11	126000659	-	A	G	2379	-0.423451	0.154471	7.51475	0.00611957	0.00757944	NA	NA	NA	NA
rs4803168	19	58919098	-	C	T	2379	0.228431	0.0833353	7.51367	0.00612325	0.00758379	NA	NA	NA	NA
rs343936	2	44846054	+	C	T	2384	0.282457	0.103046	7.51348	0.00612391	0.00758457	NA	NA	NA	NA
rs7170060	15	29685129	+	C	T	2385	-0.255596	0.0932675	7.51011	0.00613535	0.00759808	NA	NA	NA	NA
rs7636345	3	97391489	+	G	T	2385	0.201717	0.073616	7.50828	0.00614158	0.00760543	NA	NA	NA	NA
rs12712247	2	106215814	+	C	T	2375	0.207548	0.0757516	7.5068	0.00614666	0.00761142	NA	NA	NA	NA
rs10983312	9	118510621	+	C	G	2381	-0.379755	0.138605	7.50674	0.00614685	0.00761165	NA	NA	NA	NA
rs11060591	12	128914686	+	G	T	2383	0.255803	0.0933787	7.5044	0.00615485	0.00762109	NA	NA	NA	NA
rs6960767	7	129730153	-	C	T	2383	-0.208424	0.0760872	7.50367	0.00615733	0.00762401	NA	NA	NA	NA
rs3016551	6	162141710	-	C	T	2385	-0.206439	0.0753646	7.50326	0.00615876	0.0076257	NA	NA	NA	NA
rs7300815	12	100486144	+	A	C	2384	0.369519	0.134913	7.50174	0.00616394	0.00763182	NA	NA	NA	NA
rs6585273	10	116101006	+	C	T	2383	0.723599	0.264199	7.50127	0.00616556	0.00763373	NA	NA	NA	NA
rs164772	1	4552372	+	C	T	2382	-0.310877	0.113507	7.5012	0.00616578	0.00763399	NA	NA	NA	NA
rs10515720	5	154576460	+	A	G	2383	0.265597	0.09698	7.50035	0.0061687	0.00763743	NA	NA	NA	NA
rs10817917	9	118446023	-	A	G	2375	-0.377735	0.13793	7.49997	0.00617	0.00763897	NA	NA	NA	NA
rs883994	4	5807868	+	A	G	2378	-0.246795	0.0901192	7.4996	0.00617126	0.00764045	NA	NA	NA	NA
rs7656763	4	187531852	-	C	G	2381	-0.240521	0.0878353	7.49842	0.0061753	0.00764522	NA	NA	NA	NA
rs9327340	5	124288443	+	A	G	2380	0.321567	0.117432	7.4984	0.00617537	0.00764531	NA	NA	NA	NA
rs823031	3	196176610	+	C	G	2378	-0.271398	0.0991202	7.49701	0.00618016	0.00765096	NA	NA	NA	NA
rs2025944	13	50487102	-	C	T	2385	0.283693	0.103617	7.49605	0.00618346	0.00765485	NA	NA	NA	NA
rs6542188	2	111354342	-	G	T	2376	0.209696	0.0765952	7.49508	0.00618677	0.00765875	NA	NA	NA	NA
rs12570492	10	61016172	-	A	G	2379	0.305551	0.111612	7.49462	0.00618834	0.00766061	NA	NA	NA	NA
rs10225341	7	29355286	+	C	T	2384	0.219441	0.08016	7.49411	0.00619011	0.0076627	NA	NA	NA	NA
rs6923604	6	90554169	-	A	G	2382	0.208378	0.0761269	7.49252	0.00619559	0.00766916	NA	NA	NA	NA
rs2883367	5	1758102	-	C	T	2381	0.222619	0.0813697	7.48513	0.00622106	0.00769922	NA	NA	NA	NA
rs1981431	20	43408865	-	G	T	2385	-0.20783	0.0759642	7.4851	0.00622116	0.00769933	NA	NA	NA	NA
rs307765	8	142221624	-	C	T	2384	0.211767	0.0774156	7.48271	0.00622941	0.00770907	NA	NA	NA	NA
rs11723566	4	122789490	+	A	C	2379	-0.216242	0.0790604	7.48103	0.00623523	0.00771593	NA	NA	NA	NA
rs11712747	3	127627384	+	A	G	2375	0.214476	0.0784207	7.47989	0.00623919	0.00772059	NA	NA	NA	NA
rs11101366	10	49399787	+	A	G	2383	0.20612	0.0753658	7.47985	0.00623932	0.00772075	NA	NA	NA	NA
rs9627183	22	46663178	-	C	T	2383	-0.717938	0.262517	7.47923	0.00624147	0.00772329	NA	NA	NA	NA
rs426521	4	130255205	-	C	T	2384	0.292928	0.107129	7.47661	0.00625057	0.00773402	NA	NA	NA	NA
rs10502497	18	23506274	+	C	G	2376	-0.496169	0.181459	7.47657	0.00625069	0.00773416	NA	NA	NA	NA
rs11938177	4	61992376	-	C	G	2373	0.227166	0.0830954	7.47365	0.00626085	0.00774614	NA	NA	NA	NA
rs6907997	6	48828143	-	C	T	2382	0.349268	0.127771	7.47229	0.00626559	0.00775174	NA	NA	NA	NA
rs9913077	17	4100556	+	C	T	2380	0.219495	0.0802996	7.47176	0.00626744	0.00775391	NA	NA	NA	NA
rs206588	18	10269129	+	C	T	2378	0.245297	0.0897451	7.47074	0.00627099	0.0077581	NA	NA	NA	NA
rs9861020	3	97398188	+	G	T	2385	0.201314	0.073662	7.469	0.00627706	0.00776526	NA	NA	NA	NA
rs11153337	6	112520113	+	A	C	2385	0.242773	0.0888351	7.46846	0.00627893	0.00776747	NA	NA	NA	NA
rs10785764	1	105943181	+	A	T	2380	-0.309553	0.113294	7.4654	0.0062896	0.00778005	NA	NA	NA	NA
rs4471711	17	72097051	-	C	T	2385	-0.220555	0.0807236	7.46509	0.0062907	0.00778135	NA	NA	NA	NA
rs10905798	10	10793519	+	A	G	2371	0.230157	0.0842423	7.46426	0.00629357	0.00778473	NA	NA	NA	NA
rs16934688	10	78833199	+	C	G	2380	-0.489066	0.179042	7.46148	0.00630331	0.00779621	NA	NA	NA	NA
rs1777100	14	42201580	-	C	T	2381	-0.208279	0.0762565	7.45999	0.00630854	0.00780238	NA	NA	NA	NA
rs7616939	3	30565138	+	C	T	2374	-0.254843	0.0933151	7.4583	0.00631446	0.00780936	NA	NA	NA	NA
rs17131371	1	84491833	+	A	G	2378	-0.360134	0.13187	7.45829	0.0063145	0.0078094	NA	NA	NA	NA
rs4541149	18	33896181	-	A	G	2380	-0.21932	0.0803096	7.45796	0.00631566	0.00781078	NA	NA	NA	NA
rs2441026	5	53480255	-	A	G	2383	0.208501	0.0763527	7.45705	0.00631886	0.00781454	NA	NA	NA	NA
rs10857920	1	112390991	+	C	G	2384	-0.208065	0.0761995	7.45577	0.00632336	0.00781985	NA	NA	NA	NA
rs4470566	3	99616247	-	A	G	2371	-0.538716	0.197321	7.4537	0.00633062	0.00782841	NA	NA	NA	NA
rs17187009	1	206301726	+	A	G	2384	-0.50718	0.185773	7.45349	0.00633137	0.00782928	NA	NA	NA	NA
rs10496320	2	85931989	+	C	T	2379	0.244769	0.0896573	7.45318	0.00633244	0.00783056	NA	NA	NA	NA
rs6044757	20	17292652	+	A	G	2384	-0.234437	0.0858792	7.4521	0.00633626	0.00783506	NA	NA	NA	NA
rs327673	7	80618544	-	A	C	2373	0.274173	0.10045	7.44983	0.00634426	0.00784448	NA	NA	NA	NA
rs462647	5	81116564	+	C	T	2375	-0.205454	0.075281	7.44835	0.00634946	0.00785061	NA	NA	NA	NA
rs16920273	10	66164083	-	A	G	2385	0.40143	0.147104	7.44676	0.00635508	0.00785723	NA	NA	NA	NA
rs298101	5	59048947	+	C	T	2374	-0.24387	0.089375	7.44536	0.00636001	0.00786304	NA	NA	NA	NA
rs7143966	14	78226793	+	G	T	2383	0.339356	0.124378	7.44434	0.00636361	0.00786729	NA	NA	NA	NA
rs9954313	18	52783500	+	C	G	2380	-0.44214	0.162062	7.44318	0.00636772	0.00787213	NA	NA	NA	NA
rs1035704	15	45615618	-	G	T	2384	-0.216677	0.0794246	7.44247	0.00637025	0.00787511	NA	NA	NA	NA
rs4833034	4	37994749	+	C	T	2385	0.220074	0.0806812	7.44032	0.00637787	0.00788409	NA	NA	NA	NA
rs16869093	4	19648691	-	C	G	2375	0.205641	0.0753908	7.44019	0.00637833	0.00788464	NA	NA	NA	NA
rs12184917	13	82601349	-	A	G	2382	0.273562	0.100294	7.43979	0.00637972	0.00788627	NA	NA	NA	NA
rs36035	5	60998236	+	G	T	2380	0.349026	0.127997	7.43559	0.00639462	0.00790383	NA	NA	NA	NA
rs481067	2	169400615	-	A	C	2379	0.224675	0.0823996	7.43465	0.00639799	0.0079078	NA	NA	NA	NA
rs2994906	13	24591092	-	C	T	2385	0.24238	0.0888949	7.43427	0.00639934	0.00790939	NA	NA	NA	NA
rs569694	11	126005705	+	A	G	2383	-0.249691	0.0915906	7.43198	0.00640748	0.00791898	NA	NA	NA	NA
rs7407281	18	55756601	-	C	T	2384	-0.261433	0.0958995	7.4317	0.00640848	0.00792016	NA	NA	NA	NA
rs2358650	10	20208511	+	A	T	2385	-0.22158	0.0812919	7.42962	0.00641589	0.00792889	NA	NA	NA	NA
rs7679575	4	17844430	+	C	T	2382	0.228769	0.0839342	7.42874	0.00641903	0.00793259	NA	NA	NA	NA
rs9824547	3	4038698	+	C	G	2383	-0.550413	0.20195	7.42827	0.00642071	0.00793456	NA	NA	NA	NA
rs4241432	3	163191630	-	A	C	2380	0.207422	0.076105	7.42819	0.006421	0.0079349	NA	NA	NA	NA
rs16956867	15	29635879	-	C	T	2384	0.254342	0.0933207	7.42811	0.00642127	0.00793523	NA	NA	NA	NA
rs13317121	3	27626714	+	C	T	2385	0.206486	0.0757648	7.42759	0.00642314	0.00793743	NA	NA	NA	NA
rs576735	18	523368	-	A	G	2384	-0.205224	0.0753074	7.42647	0.00642711	0.00794211	NA	NA	NA	NA
rs2783593	10	29464256	-	C	T	2383	-0.277516	0.101845	7.42507	0.00643211	0.007948	NA	NA	NA	NA
rs34052939	3	80848121	+	C	T	2376	0.219013	0.0803803	7.42404	0.0064358	0.00795234	NA	NA	NA	NA
rs9313264	5	9014561	+	C	T	2385	-0.244842	0.0898657	7.42304	0.00643939	0.00795656	NA	NA	NA	NA
rs2625358	18	11010599	+	C	T	2383	0.213197	0.0782618	7.42099	0.00644673	0.00796521	NA	NA	NA	NA
rs1981429	20	43409107	-	A	C	2385	0.206697	0.0758832	7.41956	0.00645186	0.00797125	NA	NA	NA	NA
rs16904352	8	131844058	-	A	G	2385	0.216519	0.0794909	7.41919	0.00645317	0.00797279	NA	NA	NA	NA
rs4951588	1	210567056	+	C	T	2383	-0.208872	0.0766908	7.41779	0.00645823	0.00797875	NA	NA	NA	NA
rs13249356	8	117665204	+	G	T	2371	-0.259297	0.0952136	7.41647	0.00646294	0.0079843	NA	NA	NA	NA
rs1713595	12	127447377	-	C	T	2384	-0.233907	0.0858939	7.41588	0.00646506	0.0079868	NA	NA	NA	NA
rs17250405	12	89167410	-	A	C	2372	-0.412794	0.151587	7.41552	0.00646637	0.00798834	NA	NA	NA	NA
rs2372412	5	67468899	+	A	C	2378	-0.208026	0.076394	7.41512	0.00646779	0.00799001	NA	NA	NA	NA
[truncated: 271,484+ more rows]
